# Supplementary material for: Resource use by and trophic variability of Armases cinereum (Crustacea, Brachyura) across human-impacted mangrove transition zones
Source: PLoS One. 2019 Feb 15;14(2):e0212448. doi: 10.1371/journal.pone.0212448 (PMC6377144; doi:10.1371/journal.pone.0212448)
Supplement: S2 File — (XLSX) [file pone.0212448.s002.xlsx]

## Sheet: EcotonalFeeding_Crabs
			Initial Wet Weight (g)						Weight Boat (g)						Mass Dried Remaining (g) (with weighboat)						Mass Dried Remaining (g) (no weighboat)					Estimated Initial Dry Mass (g)							Final Dry Mass (Corrected by Controls) (g)						Proportion Remaining						Manly's Alpha
Trial	CarapaceWidth(mm)	Sex	Borrichia_InitialWetWeight(g)	Iva_InitialWetWeight(g)	Avicennia_InitialWetWeight(g)	Grass_InitialWetWeight(g)	Fern_InitialWetWeight(g)	Cricket_InitialWetWeight(g)	WeightBoat(g)_Borrichia	WeightBoat(g)_Iva	WeightBoat(g)_Avicennia	WeightBoat(g)_Grass	WeightBoat(g)_Fern	WeightBoat(g)_Cricket	Borrichia_MassDriedRemaining(g)	Iva_MassDriedRemaining(g)	Avicennia_MassDriedRemaining(g)	Grass_MassDriedRemaining(g)	Fern_MassDriedRemaining(g)	Cricket_MassDriedRemaining(g)	Borrichia_MassDriedRemaining(g)	Iva_MassDriedRemaining(g)	Avicennia_MassDriedRemaining(g)	Grass_MassDriedRemaining(g)	Fern_MassDriedRemaining(g)	Cricket_MassDriedRemaining(g)	Borrichia_EstimatedInitialDryMass(g)	Iva_EstimatedInitialDryMass(g)	Avicennia_EstimatedInitialDryMass(g)	Grass_EstimatedInitialDryMass(g)	Fern_EstimatedInitialDryMass(g)	Cricket_EstimatedInitialDryMass(g)	Borrichia_CorrectedFinalDryMass(g)	Iva_CorrectedFinalDryMass(g)	Avicennia_CorrectedFinalDryMass(g)	Grass_CorrectedFinalDryMass(g)	Fern_CorrectedFinalDryMass(g)	Cricket_CorrectedFinalDryMass(g)	Borrichia_FinalProportionRemaining	Iva_FinalProportionRemaining	Avicennia_FinalProportionRemaining	Grass_FinalProportionRemaining	Fern_FinalProportionRemaining	Cricket_FinalProportionRemaining	Borrichia_ManlyChessonAlpha	Iva	Avicennia	Grass	Fern
1	12.72	F	0.54334	0.2228	0.406	0.05303	0.1066	0.0693	0.50861	0.49644	0.48706	0.48925	0.45738	NA	0.59246	0.53302	0.63319	0.50356	0.49426	0	0.08385	0.03658	0.14613	0.01431	0.03688	0	0.0862514	0.0461194	0.175946	0.0127345	0.0509236	0.0174028	0.07814	0.037416	0.155515	0.0134	0.04112	0	0.905956	0.811286	0.883878	1.05226	0.807485	0	0.166207	0.351946	0.207726	-0.0857297	0.35985
1	17.51	M	0.3791	0.3575	0.4635	0.04935	0.0903	0.10118	0.5093	0.54259	0.40303	0.45532	0.43701	NA	0.58637	0.5709	0.56669	0.46845	0.46762	0	0.07707	0.02831	0.16366	0.01313	0.03061	0	0.0601795	0.0740021	0.200865	0.0118508	0.0431369	0.0254085	0.07136	0.029146	0.173045	0.01222	0.03485	0	1.18579	0.393853	0.8615	1.03116	0.807892	0	-0.155893	0.852421	0.136383	-0.0280688	0.195158
1	15.13	F	0.5345	0.23609	0.4353	0.06087	0.14267	0.04499	0.65775	0.63027	0.63447	0.49371	0.60207	NA	0.75591	0.67189	0.80214	0.50899	0.6576	0	0.09816	0.04162	0.16767	0.01528	0.05553	0	0.0848481	0.0488704	0.188644	0.0146171	0.0681545	0.011298	0.09245	0.042456	0.177055	0.01437	0.05977	0	1.08959	0.868747	0.938568	0.983093	0.876979	0	-0.321821	0.527724	0.237789	0.0639556	0.492353
1	17.41	F	0.48768	0.5455	0.40872	0.06689	0.09855	0.02997	0.80711	0.39987	0.4432	0.27827	0.26071	NA	0.89042	0.48658	0.52525	0.29476	0.29422	0	0.08331	0.08671	0.08205	0.01649	0.03351	0	0.0774158	0.112918	0.177125	0.0160628	0.047078	0.00752613	0.0776	0.087546	0.091435	0.01558	0.03775	0	1.00238	0.775306	0.516218	0.969945	0.80186	0	-0.00204065	0.218512	0.567731	0.0262009	0.189597
1	15.42	F	0.5673	0.24451	0.29587	0.07836	0.12686	0.05317	0.51897	0.52963	0.54156	0.49678	0.4608	NA	0.61084	0.53751	0.6191	0.51451	0.51032	0	0.09187	0.00788	0.07754	0.01773	0.04952	0	0.0900549	0.0506133	0.12822	0.0188171	0.0606019	0.0133522	0.08616	0.008716	0.086925	0.01682	0.05376	0	0.95675	0.172208	0.677938	0.893866	0.887101	0	0.0182402	0.725693	0.160357	0.0462875	0.0494218
1	15.61	F	0.45496	0.2728	0.3201	0.05725	0.13133	0.05478	0.40298	0.4376	0.43115	0.47617	0.47058	NA	0.48442	0.47904	0.54059	0.49055	0.52301	0	0.08144	0.04144	0.10944	0.01438	0.05243	0	0.0722217	0.0564693	0.13872	0.0137478	0.0627373	0.0137565	0.07573	0.042276	0.118825	0.01347	0.05667	0	1.04858	0.748654	0.856581	0.97979	0.903291	0	-0.091398	0.557784	0.298291	0.0393407	0.195982
1	12.99	M	0.23005	0.18511	0.36864	0.07398	0.12674	0.03108	0.48013	0.61657	0.4026	0.36092	0.43743	NA	0.52258	0.6386	0.53649	0.37747	0.48747	0	0.04245	0.02203	0.13389	0.01655	0.05004	0	0.0365188	0.0383176	0.159756	0.0177653	0.0605446	0.00780487	0.03674	0.022866	0.143275	0.01564	0.05428	0	1.00606	0.59675	0.896838	0.880366	0.896529	0	-0.00705604	0.603287	0.127234	0.148897	0.127637
1	14.81	M	0.63452	0.38251	0.3345	0.05982	0.1055	0.05245	0.3966	0.50338	0.50638	0.51365	0.45283	NA	0.47708	0.56878	0.59096	0.52917	0.48711	0	0.08048	0.0654	0.08458	0.01552	0.03428	0	0.100726	0.0791792	0.144961	0.014365	0.0503981	0.0131713	0.07477	0.066236	0.093965	0.01461	0.03852	0	0.742314	0.836533	0.648211	1.01706	0.764315	0	0.256467	0.153622	0.373138	-0.0145556	0.231329
1	14.67	M	0.61361	0.35372	0.20731	0.07272	0.1	0.02898	0.52115	0.49131	0.47786	0.55229	0.58861	NA	0.61685	0.55254	0.55837	0.57079	0.62783	0	0.0957	0.06123	0.08051	0.0185	0.03922	0	0.0974063	0.0732197	0.0898409	0.0174628	0.0477707	0.00727752	0.08999	0.062066	0.089895	0.01759	0.04346	0	0.923862	0.847668	1.0006	1.00729	0.909763	0	0.23913	0.49904	-0.00181785	-0.0219218	0.28557
1	12.35	M	0.12833	0.18277	0.27	0.05503	0.11957	0.09153	0.46169	0.48522	0.52173	0.50655	0.46221	NA	0.48332	0.51501	0.6215	0.51234	0.51023	0	0.02163	0.02979	0.09977	0.00579	0.04802	0	0.0203715	0.0378332	0.117009	0.0132147	0.0571194	0.0229852	0.01592	0.030626	0.109155	0.00488	0.05226	0	0.781484	0.8095	0.932881	0.369285	0.914925	0	0.152908	0.131064	0.0430878	0.6178	0.0551406
1	12.42	F	0.18324	0.29293	0.23259	0.0394	0.1021	0.07102	0.48582	0.56323	0.5068	0.49186	0.58194	NA	0.51568	0.61753	0.60229	0.50202	0.6224	0	0.02986	0.0543	0.09549	0.01016	0.04046	0	0.0290881	0.0606362	0.100796	0.0094614	0.0487739	0.0178347	0.02415	0.055136	0.104875	0.00925	0.0447	0	0.830237	0.909292	1.04046	0.977657	0.916474	0	0.52961	0.270691	-0.11292	0.0643256	0.248293
1	10.97	M	0.2451	0.34593	0.2803	0.07228	0.0815	0.06734	0.47969	0.49552	0.59425	0.57597	0.6349	NA	0.53161	0.55533	0.68442	0.59308	0.66836	0	0.05192	0.05981	0.09017	0.01711	0.03346	0	0.0389079	0.0716072	0.121472	0.0173571	0.0389331	0.0169106	0.04621	0.060646	0.099555	0.0162	0.0377	0	1.18768	0.846926	0.81957	0.933336	0.968327	0	-0.584445	0.564543	0.676111	0.234427	0.109364
1	11.28	M	0.30175	0.30549	0.2508	0.04363	0.06934	0.08507	0.65234	0.4597	0.51259	0.5032	0.39563	NA	0.7155	0.49513	0.60289	0.51345	0.42516	0	0.06316	0.03543	0.0903	0.01025	0.02953	0	0.0479007	0.0632361	0.108688	0.0104772	0.0331242	0.0213629	0.05745	0.036266	0.099685	0.00934	0.03377	0	1.19936	0.573501	0.917167	0.891461	1.0195	0	-0.326798	0.999523	0.155441	0.206545	-0.0347114
1	10.67	M	0.15158	0.4512	0.33841	0.05228	0.09255	0.03292	0.44966	0.48467	0.50781	0.51988	0.45783	NA	0.47579	0.56897	0.6513	0.53162	0.49553	0	0.02613	0.0843	0.14349	0.01174	0.0377	0	0.0240623	0.0933979	0.146655	0.0125544	0.0442118	0.00826694	0.02042	0.085136	0.152875	0.01083	0.04194	0	0.848632	0.91154	1.04241	0.862648	0.948616	0	0.394817	0.222797	-0.0999187	0.35541	0.126894
2	16.02	M	0.32501	0.2121	0.4525	0.07094	0.05747	0.06564	0.57587	0.60369	0.62865	0.56395	0.57147	NA	0.62304	0.62401	0.77792	0.58007	0.5923	0	0.04717	0.02032	0.14927	0.01612	0.02083	0	0.0515931	0.0439045	0.196098	0.0170353	0.0274538	0.0164836	0.04146	0.021156	0.158655	0.01521	0.02507	0	0.803596	0.481864	0.809061	0.892851	0.91317	0	0.160212	0.534945	0.155247	0.0830419	0.0665544
2	17.36	F	0.30232	0.22615	0.16741	0.02646	0.06431	0.03049	0.45868	0.51499	0.5167	0.53483	0.62952	NA	0.50516	0.55284	0.55251	0.54068	0.65951	0	0.04648	0.03785	0.03581	0.00585	0.02999	0	0.0479912	0.0468128	0.0725496	0.00635403	0.0307213	0.00765671	0.04077	0.038686	0.045195	0.00494	0.03423	0	0.849531	0.826397	0.622953	0.77746	1.11421	0	0.168008	0.196453	0.487614	0.259345	-0.111419
2	12.7	F	0.3856	0.16585	0.4473	0.06612	0.06802	0.05517	0.58987	0.5612	0.58984	0.58183	0.49719	NA	0.65901	0.58792	0.76982	0.59636	0.52714	0	0.06914	0.02672	0.17998	0.01453	0.02995	0	0.0612113	0.0343308	0.193844	0.0158779	0.0324936	0.0138544	0.06343	0.027556	0.189365	0.01362	0.03419	0	1.03625	0.802662	0.976893	0.857798	1.05221	0	-0.114821	0.708892	0.0753911	0.494647	-0.16411
2	14.27	F	0.3347	0.19606	0.20224	0.04096	0.05817	0.03752	0.4345	0.5682	0.55625	0.57869	0.60048	NA	0.48574	0.60582	0.62127	0.599035	0.62792	0	0.05124	0.03762	0.06502	0.020345	0.02744	0	0.0531313	0.0405842	0.0876437	0.00983601	0.0277882	0.0094221	0.04553	0.038456	0.074405	0.019435	0.03168	0	0.856934	0.94756	0.848948	1.9759	1.14005	0	-0.350831	-0.122397	-0.372105	1.54749	0.297838
2	16.17	F	0.38897	0.23461	0.5641	0.09828	0.04886	0.03815	0.60245	0.68614	0.55855	0.5376	0.57461	NA	0.67859	0.72406	0.71496	0.56602	0.5959	0	0.07614	0.03792	0.15641	0.02842	0.02129	0	0.0617463	0.048564	0.244461	0.0236007	0.0233408	0.0095803	0.07043	0.038756	0.165795	0.02751	0.02553	0	1.14064	0.798039	0.678206	1.16565	1.09379	0	-0.549674	0.94239	1.62207	-0.640275	-0.374507
2	12.85	M	0.41869	0.40311	0.27291	0.05207	0.05042	0.03366	0.51759	0.54825	0.49222	0.6009	0.55743	NA	0.5883	0.60127	0.60324	0.61315	0.57867	0	0.07071	0.05302	0.11102	0.01225	0.02124	0	0.0664641	0.0834434	0.11827	0.0125039	0.024086	0.00845277	0.065	0.053856	0.120405	0.01134	0.02548	0	0.977971	0.64542	1.01805	0.906915	1.05788	0	0.0460529	0.905259	-0.0369955	0.202008	-0.116324
2	15.62	F	0.36088	0.32625	0.3789	0.05504	0.04932	0.05765	0.49669	0.53684	0.58959	0.53281	0.52281	NA	0.57272	0.55115	0.63625	0.55061	0.54135	0	0.07603	0.01431	0.04666	0.0178	0.01854	0	0.0572872	0.0675334	0.164202	0.0132171	0.0235605	0.0144772	0.07032	0.015146	0.056045	0.01689	0.02278	0	1.2275	0.224274	0.341317	1.27789	0.966872	0	-0.0951918	0.69422	0.4992	-0.113873	0.0156451
2	14.52	M	0.42866	0.25068	0.26245	0.06292	0.05286	0.04027	0.58787	0.4892	0.66248	0.53425	0.5432	NA	0.65861	0.50502	0.7698	0.54727	0.56214	0	0.07074	0.01582	0.10732	0.01302	0.01894	0	0.0680468	0.0518905	0.113737	0.0151094	0.0252516	0.0101127	0.06503	0.016656	0.116705	0.01211	0.02318	0	0.955666	0.320984	1.0261	0.801487	0.917962	0	0.0309991	0.776824	-0.0176122	0.151273	0.0585161
2	13.73	M	0.22624	0.19444	0.32811	0.04602	0.05764	0.05446	0.597	0.49591	0.67069	0.5629	0.53589	NA	0.64006	0.52748	0.72537	0.57366	0.55742	0	0.04306	0.03157	0.05468	0.01076	0.02153	0	0.035914	0.0402489	0.142191	0.0110511	0.027535	0.0136761	0.03735	0.032406	0.064065	0.00985	0.02577	0	1.03998	0.80514	0.450555	0.891314	0.935899	0	-0.0339112	0.187471	0.689616	0.099522	0.0573022
2	16.02	F	0.389	0.16102	0.20728	0.06895	0.06549	0.03119	0.60502	0.62626	0.65442	0.60869	0.58308	NA	0.67558	0.65743	0.69992	0.62429	0.60983	0	0.07056	0.03117	0.0455	0.0156	0.02675	0	0.061751	0.033331	0.0898279	0.0165574	0.031285	0.0078325	0.06485	0.032006	0.054885	0.01469	0.03099	0	1.05018	0.960248	0.611002	0.887214	0.99057	0	-0.0798281	0.0661299	0.803159	0.195092	0.0154471
2	12.7	M	0.4054	0.2058	0.37121	0.03607	0.07558	0.02832	0.52599	0.67845	0.58245	0.45929	0.47445	NA	0.59107	0.72157	0.70192	0.47029	0.50602	0	0.06508	0.04312	0.11947	0.011	0.03157	0	0.0643544	0.0426004	0.160869	0.00866174	0.0361051	0.00711178	0.05937	0.043956	0.128855	0.01009	0.03581	0	0.922547	1.03182	0.800991	1.16489	0.991827	0	0.635908	-0.247098	1.7504	-1.20395	0.0647358
2	12.76	M	0.48779	0.15624	0.31666	0.03673	0.05654	0.02161	0.54295	0.57315	0.58299	0.5822	0.49392	NA	0.61601	0.59035	0.66652	0.5938	0.51892	0	0.07306	0.0172	0.08353	0.0116	0.025	0	0.0774332	0.0323415	0.137229	0.00882023	0.0270096	0.00542675	0.06735	0.018036	0.092915	0.01069	0.02924	0	0.869781	0.557673	0.677078	1.21199	1.08258	0	0.165721	0.693684	0.463224	-0.228377	-0.0942524
2	11.27	M	0.35089	0.26693	0.25411	0.05351	0.0408	0.02961	0.56588	0.54294	0.62669	0.58061	0.4887	NA	0.62804	0.59882	0.71702	0.59615	0.50762	0	0.06216	0.05588	0.09033	0.01554	0.01892	0	0.0557013	0.0552542	0.110122	0.0128497	0.0194904	0.00743572	0.05645	0.056716	0.099715	0.01463	0.02316	0	1.01344	1.02646	0.905493	1.13855	1.18827	0	0.0550703	0.107702	-0.409488	0.53519	0.711526
2	10.69	F	0.50481	0.28489	0.22351	0.0492	0.05962	0.02808	0.52899	0.56629	0.5272	0.58999	0.4886	NA	0.61801	0.61498	0.591	0.60387	0.5144	0	0.08902	0.04869	0.0638	0.01388	0.0258	0	0.0801351	0.0589719	0.0968614	0.0118147	0.0284809	0.00705151	0.08331	0.049526	0.073185	0.01297	0.03004	0	1.03962	0.839823	0.755564	1.09778	1.05474	0	-0.144222	0.647944	1.04038	-0.346276	-0.197825
2	10.92	M	0.47493	0.34583	0.26601	0.04774	0.06324	0.05096	0.53666	0.5346	0.55674	0.66339	0.5754	NA	0.6144	0.60403	0.69464	0.67466	0.60554	0	0.07774	0.06943	0.1379	0.01127	0.03014	0	0.0753918	0.0715865	0.115279	0.0114641	0.0302102	0.0127972	0.07203	0.070266	0.147285	0.01036	0.03438	0	0.955409	0.981554	1.27763	0.903687	1.13803	0	-0.218467	-0.0891663	1.17342	-0.485016	0.619231
3	16.79	F	0.4185	0.13972	0.4251	0.07468	0.0468	0.09871	0.52336	0.51788	0.61286	0.43891	0.48741	NA	0.59193	0.52527	0.68823	0.45904	0.51052	0	0.06857	0.00739	0.07537	0.02013	0.02311	0	0.0664339	0.0289219	0.184223	0.0179334	0.0223567	0.0247883	0.06286	0.008226	0.084755	0.01922	0.02735	0	0.946203	0.284421	0.460066	1.07174	1.22335	0	0.0304152	0.691543	0.427029	-0.0381082	-0.11088
3	15.04	F	0.28478	0.16871	0.15614	0.09662	0.06713	0.06983	0.46927	0.48321	0.53341	0.4635	0.43357	NA	0.52123	0.49029	0.53787	0.4944	0.45281	0	0.05196	0.00708	0.00446	0.0309	0.01924	0	0.0452068	0.0349228	0.0676656	0.023202	0.0320685	0.0175358	0.04625	0.007916	0.013845	0.02999	0.02348	0	1.02308	0.226671	0.204609	1.29256	0.732183	0	-0.00735154	0.478299	0.511297	-0.0826967	0.100453
3	14.82	M	0.54987	0.1573	0.35781	0.08355	0.10393	0.05435	0.4489	0.52765	0.45284	0.59003	0.56756	NA	0.49666	0.53722	0.54215	0.61142	0.6008	0	0.04776	0.00957	0.08931	0.02139	0.03324	0	0.087288	0.0325609	0.155062	0.0200634	0.0496481	0.0136485	0.04205	0.010406	0.098695	0.02048	0.03748	0	0.481739	0.319585	0.636486	1.02076	0.754913	0	0.282701	0.441548	0.174878	-0.00795409	0.108827
3	11.7	M	0.5845	0.38953	0.22465	0.10453	0.05154	0.04265	0.46889	0.48997	0.4779	0.46785	0.49947	NA	0.54717	0.52951	0.54241	0.4941	0.5211	0	0.07828	0.03954	0.06451	0.02625	0.02163	0	0.0927853	0.0806323	0.0973554	0.0251015	0.024621	0.0107104	0.07257	0.040376	0.073895	0.02534	0.02587	0	0.782128	0.500742	0.759023	1.0095	1.05073	0	0.212909	0.599266	0.23889	-0.00819258	-0.0428731
3	14.2	F	0.35943	0.17443	0.31952	0.08621	0.11305	0.03432	0.50825	0.4512	0.52192	0.47075	0.53415	NA	0.57544	0.47274	0.62469	0.49115	0.57654	0	0.06719	0.02154	0.10277	0.0204	0.04239	0	0.057057	0.0361068	0.138469	0.0207022	0.0540048	0.00861851	0.06148	0.022376	0.112155	0.01949	0.04663	0	1.07752	0.619716	0.809966	0.941445	0.863442	0	-0.090855	0.582277	0.256477	0.0734263	0.178675
3	14.25	F	0.5336	0.15102	0.17225	0.03489	0.06314	0.07852	0.45537	0.49077	0.43733	0.51309	0.48313	NA	0.52546	0.50501	0.47402	0.52158	0.5064	0	0.07009	0.01424	0.03669	0.00849	0.02327	0	0.0847053	0.031261	0.0746471	0.00837838	0.0301624	0.0197181	0.06438	0.015076	0.046075	0.00758	0.02751	0	0.760047	0.482262	0.617237	0.90471	0.912062	0	0.163481	0.434519	0.287489	0.0596672	0.0548445
3	15.51	M	0.40381	0.1983	0.3657	0.07526	0.07104	0.07845	0.57532	0.52635	0.48062	0.51366	0.51608	NA	0.63597	0.56381	0.62826	0.53064	0.54857	0	0.06065	0.03746	0.14764	0.01698	0.03249	0	0.064102	0.0410479	0.158482	0.0180727	0.0339363	0.0197005	0.05494	0.038296	0.157025	0.01607	0.03673	0	0.857071	0.932959	0.990809	0.889186	1.08232	0	0.568705	0.255877	0.034046	0.433068	-0.291696
3	11.96	M	0.3785	0.34023	0.40888	0.05748	0.08435	0.08714	0.43821	0.49058	0.4602	0.45364	0.43146	NA	0.50416	0.54273	0.57963	0.46746	0.46854	0	0.06595	0.05215	0.11943	0.01382	0.03708	0	0.0600842	0.0704273	0.177194	0.0138031	0.0402946	0.0218828	0.06024	0.052986	0.128815	0.01291	0.04132	0	1.00259	0.752351	0.72697	0.935299	1.02545	0	-0.00402938	0.44282	0.496223	0.104093	-0.0391065
3	15.11	F	0.47223	0.28562	0.49599	0.05515	0.0672	0.06361	0.58258	0.54359	0.56044	0.46937	0.51497	NA	0.64702	0.59728	0.70739	0.4831	0.54589	0	0.06444	0.05369	0.14695	0.01373	0.03092	0	0.0749632	0.0591231	0.214945	0.0132436	0.0321019	0.0159739	0.05873	0.054526	0.156335	0.01282	0.03516	0	0.783451	0.922246	0.727327	0.968018	1.09526	0	0.417259	0.138393	0.54435	0.0555748	-0.155576
3	13.87	F	0.37456	0.23716	0.36237	0.06252	0.06369	0.05124	0.41791	0.55151	0.43686	0.48723	0.4545	NA	0.4763	0.58688	0.58029	0.50485	0.48052	0	0.05839	0.03537	0.14343	0.01762	0.02602	0	0.0594588	0.0490919	0.157038	0.0150134	0.0304252	0.0128675	0.05268	0.036206	0.152815	0.01671	0.03026	0	0.885992	0.737515	0.973105	1.11301	0.994572	0	0.344711	0.867048	0.0776374	-0.304898	0.0155007
3	12.67	M	0.41206	0.22279	0.32515	0.05466	0.06499	0.02937	0.59306	0.49022	0.56415	0.53727	0.56829	NA	0.65989	0.5266	0.68302	0.55379	0.59581	0	0.06683	0.03638	0.11887	0.01652	0.02752	0	0.0654116	0.0461173	0.140909	0.0131259	0.0310462	0.00737545	0.06112	0.037216	0.128255	0.01561	0.03176	0	0.93439	0.806986	0.9102	1.18925	1.02299	0	0.376286	1.18911	0.52173	-0.961078	-0.126047
3	11.4	M	0.44106	0.2321	0.27183	0.05848	0.06901	0.0263	0.49607	0.44332	0.57248	0.50687	0.4468	NA	0.56871	0.48559	0.64604	0.52072	0.47857	0	0.07264	0.04227	0.07356	0.01385	0.03177	0	0.0700152	0.0480445	0.117802	0.0140432	0.0329666	0.00660451	0.06693	0.043106	0.082945	0.01294	0.03601	0	0.955935	0.89721	0.704108	0.921442	1.09232	0	0.090516	0.217859	0.704655	0.164333	-0.177363
3	11.55	F	0.45655	0.26314	0.27065	0.08605	0.06214	0.0381	0.50694	0.40667	0.4466	0.42918	0.46271	NA	0.58434	0.45131	0.50262	0.45041	0.49221	0	0.0774	0.04464	0.05602	0.02123	0.0295	0	0.0724741	0.0544697	0.11729	0.0206638	0.0296847	0.00956775	0.07169	0.045476	0.065405	0.02032	0.03374	0	0.989181	0.834886	0.557634	0.983363	1.13661	0	0.01638	0.27173	0.879443	0.0252625	-0.192815
3	10.66	M	0.5388	0.3422	0.3423	0.06649	0.05592	0.04254	0.51139	0.52239	0.44512	0.53793	0.52999	NA	0.59542	0.58236	0.57659	0.55481	0.55486	0	0.08403	0.05997	0.13147	0.01688	0.02487	0	0.0855307	0.0708351	0.148341	0.0159667	0.0267134	0.0106827	0.07832	0.060806	0.140855	0.01597	0.02911	0	0.915694	0.858417	0.949536	1.00021	1.08972	0	0.426716	0.739672	0.250884	-0.000998501	-0.416273
[truncated: 1 more columns]

## Sheet: EcotonalFeeding_Controls
		Initial Wet Weight (g)						Weight Boat (g)						Mass Dried Remaining (g) (with weighboat)						Mass Dried Remaining (g) (no weighboat)
Trial	CarapaceWidth(mm)	Borrichia_InitialWetWeight(g)	Iva_InitialWetWeight(g)	Avicennia_InitialWetWeight(g)	Grass_InitialWetWeight(g)	Fern_InitialWetWeight(g)	Cricket_InitialWetWeight(g)	WeightBoat(g)_Borrichia	WeightBoat(g)_Iva	WeightBoat(g)_Avicennia	WeightBoat(g)_Grass	WeightBoat(g)_Fern	WeightBoat(g)_Cricket	Borrichia_MassDriedRemaining(g)	Iva_MassDriedRemaining(g)	Avicennia_MassDriedRemaining(g)	Grass_MassDriedRemaining(g)	Fern_MassDriedRemaining(g)	Cricket_MassDriedRemaining(g)	Borrichia_MassDriedRemaining(g)	Iva_MassDriedRemaining(g)	Avicennia_MassDriedRemaining(g)	Grass_MassDriedRemaining(g)	Fern_MassDriedRemaining(g)
1	Control	0.60606	0.20873	0.3416	0.07816	0.11511	NA	0.4687	0.42284	0.50589	0.5216	0.50777	NA	0.56165	0.46097	0.64154	0.54191	0.5511	NA	0.09295	0.03813	0.13565	0.02031	0.04333
1	Control	0.4299	0.31751	0.4625	0.07344	0.1136	NA	0.46209	0.47409	0.48489	0.45927	0.4409	NA	0.54668	0.53168	0.7064	0.4786	0.48153	NA	0.08459	0.05759	0.22151	0.01933	0.04063
1	Control	0.4734	0.20668	0.32181	0.05095	0.10285	NA	0.49694	0.54554	0.47655	0.49247	0.4776	NA	0.5878	0.58695	0.59755	0.50731	0.52053	NA	0.09086	0.04141	0.121	0.01484	0.04293
1	Control	0.5181	0.3765	0.4717	0.0735	0.09647	NA	0.50604	0.54848	0.60057	0.54634	0.55873	NA	0.60095	0.62401	0.80507	0.56624	0.59683	NA	0.09491	0.07553	0.2045	0.0199	0.0381
1	Control	0.6584	0.18837	0.2762	0.10513	0.10335	NA	0.4884	0.36684	0.51173	0.50099	0.46387	NA	0.59328	0.40272	0.62678	0.52601	0.50547	NA	0.10488	0.03588	0.11505	0.02502	0.0416
1	Control	0.53467	0.20521	0.43952	0.03385	0.09746	NA	0.46328	0.49418	0.5093	0.54061	0.48476	NA	0.55994	0.53286	0.67623	0.55005	0.52047	NA	0.09666	0.03868	0.16693	0.00944	0.03571
1	Control	0.19093	0.42195	0.2843	0.08035	0.10622	NA	0.48285	0.50533	0.50615	0.57461	0.49848	NA	0.51758	0.59313	0.62524	0.59368	0.54066	NA	0.03473	0.0878	0.11909	0.01907	0.04218
1	Control	0.70901	0.30326	0.4382	0.04502	0.13634	NA	0.54863	0.52754	0.50599	0.50911	0.59504	NA	0.64641	0.58378	0.69518	0.52277	0.64934	NA	0.09778	0.05624	0.18919	0.01366	0.0543
1	Control	0.60965	0.32895	0.24955	0.06032	0.13404	NA	0.56062	0.48477	0.47696	0.47369	0.50441	NA	0.65058	0.55599	0.5744	0.48966	0.55782	NA	0.08996	0.07122	0.09744	0.01597	0.05341
1	Control	0.10949	0.20303	0.23783	0.05647	0.10948	NA	0.45955	0.5144	0.5024	0.47699	0.52268	NA	0.48052	0.55601	0.59572	0.48878	0.5702	NA	0.02097	0.04161	0.09332	0.01179	0.04752
2	Control	0.30742	0.18752	0.3697	0.0673	0.04195	NA	0.58384	0.70889	0.57829	0.54858	0.5917	NA	0.63382	0.74991	0.73653	0.56392	0.61217	NA	0.04998	0.04102	0.15824	0.01534	0.02047
2	Control	0.39382	0.16451	0.53926	0.08367	0.0631	NA	0.62268	0.56362	0.64561	0.57905	0.57382	NA	0.69732	0.6015	0.89786	0.59841	0.60122	NA	0.07464	0.03788	0.25225	0.01936	0.0274
2	Control	0.30814	0.15313	0.20466	0.03422	0.08586	NA	0.63118	0.53839	0.55663	0.54545	0.59821	NA	0.6831	0.57307	0.63809	0.55637	0.63846	NA	0.05192	0.03468	0.08146	0.01092	0.04025
2	Control	0.40075	0.29438	0.45922	0.06047	0.04651	NA	0.50724	0.53771	0.5752	0.64503	0.64078	NA	0.58838	0.5981	0.72736	0.66115	0.66526	NA	0.08114	0.06039	0.15216	0.01612	0.02448
2	Control	0.34495	0.30124	0.22431	0.06724	0.05788	NA	0.70128	0.60195	0.58426	0.52303	0.67758	NA	0.76829	0.66786	0.68931	0.54075	0.70405	NA	0.06701	0.06591	0.10505	0.01772	0.02647
2	Control	0.38531	0.32341	0.36492	0.04067	0.05758	NA	0.57137	0.57078	0.64603	0.62941	0.67508	NA	0.64929	0.63861	0.75995	0.6426	0.70028	NA	0.07792	0.06783	0.11392	0.01319	0.0252
2	Control	0.47284	0.2781	0.23046	0.04414	0.04515	NA	0.54748	0.6141	0.59384	0.59157	0.58874	NA	0.62509	0.6683	0.70198	0.60114	0.60964	NA	0.07761	0.0542	0.10814	0.00957	0.0209
2	Control	0.32192	0.17925	0.35685	0.0424	0.06177	NA	0.51509	0.62765	0.49819	0.37218	0.31974	NA	0.57431	0.66402	0.62173	0.38251	0.34818	NA	0.05922	0.03637	0.12354	0.01033	0.02844
2	Control	0.36508	0.11308	0.17579	0.03734	0.04732	NA	0.67246	0.6135	0.62489	0.67817	0.57214	NA	0.74396	0.63855	0.70874	0.6893	0.59382	NA	0.0715	0.02505	0.08385	0.01113	0.02168
3	Control	0.59863	0.15279	0.4826	0.03358	0.04686	NA	0.53109	0.55703	0.50666	0.51834	0.48535	NA	0.62857	0.58942	0.67672	0.52812	0.50885	NA	0.09748	0.03239	0.17006	0.00978	0.0235
3	Control	0.24001	0.11078	0.2817	0.05186	0.06081	NA	0.47902	0.37444	0.45281	0.4419	0.51036	NA	0.53025	0.39664	0.57097	0.45582	0.53716	NA	0.05123	0.0222	0.11816	0.01392	0.0268
3	Control	0.30813	0.14138	0.14855	0.04858	0.04808	NA	0.47268	0.44162	0.41841	0.45034	0.51371	NA	0.53537	0.47269	0.47568	0.46265	0.53549	NA	0.06269	0.03107	0.05727	0.01231	0.02178
3	Control	0.50252	0.1843	0.36111	0.05891	0.06715	NA	0.52614	0.48454	0.4304	0.45144	0.42731	NA	0.5994	0.52212	0.56492	0.46862	0.45491	NA	0.07326	0.03758	0.13452	0.01718	0.0276
3	Control	0.72497	0.36361	0.191	0.06311	0.06797	NA	0.41912	0.49182	0.44424	0.37874	0.43224	NA	0.52367	0.56475	0.52036	0.39553	0.45837	NA	0.10455	0.07293	0.07612	0.01679	0.02613
3	Control	0.29742	0.16798	0.29665	0.05578	0.07323	NA	0.43585	0.5138	0.50629	0.51823	0.44242	NA	0.4929	0.54771	0.61975	0.53247	0.47279	NA	0.05705	0.03391	0.11346	0.01424	0.03037
3	Control	0.52189	0.21134	0.23662	0.03814	0.06001	NA	0.55672	0.55869	0.39544	0.53212	0.495	NA	0.63899	0.60217	0.48751	0.53763	0.51979	NA	0.08227	0.04348	0.09207	0.00551	0.02479
3	Control	0.36522	0.18575	0.2792	0.09716	0.07176	NA	0.5436	0.4604	0.35406	0.41554	0.38046	NA	0.6074	0.50041	0.47735	0.43813	0.4149	NA	0.0638	0.04001	0.12329	0.02259	0.03444
3	Control	0.40815	0.39801	0.35492	0.08114	0.0728	NA	0.51725	0.44296	0.42702	0.47812	0.48371	NA	0.59211	0.52542	0.55135	0.49747	0.51738	NA	0.07486	0.08246	0.12433	0.01935	0.03367
3	Control	0.43514	0.37268	0.38638	0.059112	0.05705	NA	0.5353	0.51584	0.53415	0.43388	0.38107	NA	0.6084	0.58464	0.7191	0.44816	0.40781	NA	0.0731	0.0688	0.18495	0.01428	0.02674

## Sheet: EcotonalFeeding_Regression
Species	Wet Mass (g) (no weigh boat)	Dry Mass (with weigh boat) (g)	Mass Weigh Boat (g)	Dry Mass (no weigh boat)
Iva	0.20102	0.52812	0.4874	0.04072
Iva	0.23014	0.5496	0.50305	0.04655
Iva	0.2589	0.65097	0.60253	0.04844
Iva	0.23324	0.55516	0.5102	0.04496
Iva	0.36461	0.5185	0.44408	0.07442
Iva	0.2744	0.55667	0.49713	0.05954
Iva	0.3288	0.55597	0.49473	0.06124
Iva	0.25457	0.57889	0.52961	0.04928
Iva	0.2137	0.56872	0.53131	0.03741
Iva	0.17585	0.59416	0.56294	0.03122
Iva	0.31695	0.71841	0.6567	0.06171
Iva	0.29805	0.62188	0.56176	0.06012
Iva	0.0967	0.57443	0.55396	0.02047
Iva	0.092	0.59933	0.5798	0.01953
Iva	0.112	0.51617	0.49503	0.02114
Iva	0.0686	0.54291	0.52862	0.01429
Iva	0.3206	0.59079	0.523124	0.067666
Iva	0.26602	0.59364	0.53514	0.0585
Iva	0.19847	0.61156	0.569441	0.042119
Iva	0.26419	0.56705	0.512336	0.054714
Iva	0.15141	0.58802	0.558569	0.029451
Iva	0.085966	0.54678	0.52898	0.0178
Iva	0.10966	0.56369	0.541583	0.022107
Iva	0.084135	0.59268	0.574964	0.017716
Iva	0.07	0.62948	0.61406	0.01542
Iva	0.08	0.60326	0.58	0.02326
Iva	0.12	0.56419	0.53	0.03419
Iva	0.08	0.58317	0.56	0.02317
Iva	0.08	0.57068	0.55	0.02068
Iva	0.07	0.58644	0.57	0.01644
Iva	0.11	0.523004	0.48	0.043004
Iva	0.09	0.55961	0.54	0.01961
Iva	0.1	0.60706	0.59	0.01706
Iva	0.11	0.57946	0.55	0.02946
Iva	0.08	0.5553	0.53	0.0253
Iva	0.06	0.51416	0.49	0.02416
Iva	0.07	0.53795	0.52	0.01795
Iva	0.09	0.54255	0.52	0.02255
Iva	0.09	0.60339	0.58	0.02339
Iva	0.06	0.5798	0.56	0.0198
Borrichia	0.22753	0.58145	0.54041	0.04104
Borrichia	0.25349	0.56243	0.51908	0.04335
Borrichia	0.26918	0.60242	0.56334	0.03908
Borrichia	0.23582	0.5242	0.49027	0.03393
Borrichia	0.67575	0.57417	0.47189	0.10228
Borrichia	0.59762	0.66256	0.57236	0.0902
Borrichia	0.63556	0.58562	0.48806	0.09756
Borrichia	0.4577	0.5415	0.46788	0.07362
Borrichia	0.24629	0.49604	0.45689	0.03915
Borrichia	0.16789	0.51743	0.48946	0.02797
Borrichia	0.21933	0.59532	0.56061	0.03471
Borrichia	0.19896	0.53761	0.50502	0.03259
Borrichia	0.52952	0.60715	0.52291	0.08424
Borrichia	0.49876	0.68761	0.60515	0.08246
Borrichia	0.19942	0.56101	0.52859	0.03242
Borrichia	0.18344	0.50715	0.47718	0.02997
Borrichia	0.25944	0.61309	0.56856	0.04453
Borrichia	0.16554	0.56636	0.53621	0.03015
Borrichia	0.27035	0.51775	0.47309	0.04466
Borrichia	0.12927	0.47741	0.45454	0.02287
Borrichia	0.16032	0.49508	0.46872	0.02636
Borrichia	0.16499	0.59645	0.56948	0.02697
Borrichia	0.228	0.53731	0.50217	0.03514
Borrichia	0.14233	0.57883	0.55528	0.02355
Borrichia	0.601	0.57602	0.48702	0.089
Borrichia	0.51793	0.60265	0.52705	0.0756
Borrichia	0.57497	0.58424	0.49358	0.09066
Borrichia	0.59574	0.66088	0.56674	0.09414
Borrichia	0.55116	0.72236	0.63462	0.08774
Borrichia	0.6694	0.69647	0.59261	0.10386
Borrichia	0.2154	0.61997	0.58601	0.03396
Borrichia	0.20026	0.53649	0.50426	0.03223
Borrichia	0.25557	0.5423	0.49507	0.04723
Borrichia	0.17419	0.54442	0.51134	0.03308
Borrichia	0.1606	0.54214	0.51014	0.032
Borrichia	0.19794	0.62648	0.58765	0.03883
Borrichia	0.27885	0.59752	0.54253	0.05499
Borrichia	0.21265	0.56235	0.5196	0.04275
Borrichia	0.18815	0.47706	0.44163	0.03543
Borrichia	0.17087	0.48396	0.45074	0.03322
Avicennia	0.685	0.74118	0.46948	0.2717
Avicennia	0.70934	0.80758	0.53129	0.27629
Avicennia	0.26152	0.64233	0.55163	0.0907
Avicennia	0.3469	0.6275	0.50826	0.11924
Avicennia	0.45498	0.65673	0.4862	0.17053
Avicennia	0.28	0.61391	0.52098	0.09293
Avicennia	0.22551	0.57991	0.48009	0.09982
Avicennia	0.27334	0.60263	0.47839	0.12424
Avicennia	0.2568	0.62973	0.51349	0.11624
Avicennia	0.2183	0.70436	0.60393	0.10043
Avicennia	0.33884	0.69457	0.54091	0.15366
Avicennia	0.24273	0.5082	0.29934	0.20886
Avicennia	0.5766	0.78772	0.50652	0.2812
Avicennia	0.57472	0.75295	0.4869	0.26605
Avicennia	0.402	0.65722	0.48165	0.17557
Avicennia	0.47546	0.76356	0.55824	0.20532
Avicennia	0.5374	0.80582	0.56096	0.24486
Avicennia	0.43766	0.89152	0.69967	0.19185
Avicennia	0.3814	0.74678	0.58032	0.16646
Avicennia	0.2988	0.60219	0.47449	0.1277
Avicennia	0.2703	0.65523	0.54748	0.10775
Avicennia	30115	0.7073	0.58368	0.12362
Avicennia	0.17464	0.64004	0.55119	0.08885
Avicennia	0.13958	0.65958	0.59126	0.06832
Avicennia	0.22035	0.64517	0.55331	0.09186
Avicennia	0.21995	0.71576	0.62118	0.09458
Avicennia	0.475	0.74075	0.53632	0.20443
Avicennia	0.5485	0.80895	0.56112	0.24783
Avicennia	0.2648	0.64668	0.52481	0.12187
Avicennia	0.2423	0.63699	0.52627	0.11072
Avicennia	0.21189	0.67816	0.58775	0.09041
Avicennia	0.26102	0.68976	0.57856	0.1112
Avicennia	0.34256	0.71636	0.57207	0.14429
Avicennia	0.458	0.76097	0.56896	0.19201
Avicennia	0.093	0.53756	0.49509	0.04247
Avicennia	0.11243	0.57303	0.51818	0.05485
Avicennia	0.2064	0.6673	0.59631	0.07099
Avicennia	0.20942	0.75323	0.67145	0.08178
Avicennia	0.32416	0.6286	0.46678	0.16182
Avicennia	0.2932	0.70882	0.56201	0.14681
Fern	0.06431	0.64105	0.61134	0.02971
Fern	0.07257	0.56261	0.53053	0.03208
Fern	0.06087	0.52548	0.49378	0.0317
Fern	0.07778	0.6325	0.60412	0.02838
Fern	0.06614	0.52115	0.48681	0.03434
Fern	0.07988	0.56789	0.52897	0.03892
Fern	0.07051	0.54559	0.51246	0.03313
Fern	0.0705	0.57111	0.5365	0.03461
Fern	0.06481	0.55707	0.52681	0.03026
Fern	0.06923	0.50732	0.47555	0.03177
Fern	0.06062	0.52243	0.4932	0.02923
Fern	0.05343	0.61653	0.59023	0.0263
Fern	0.07434	0.66112	0.62416	0.03696
Fern	0.04989	0.55712	0.53121	0.02591
Fern	0.05185	0.55046	0.52547	0.02499
Fern	0.05904	0.5848	0.55695	0.02785
Fern	0.0416	0.59337	0.57424	0.01913
Fern	0.03401	0.49947	0.48334	0.01613
Fern	0.04678	0.5593	0.53746	0.02184
Fern	0.07305	0.49302	0.45981	0.03321
Fern	0.05192	0.52273	0.49841	0.02432
Fern	0.03799	0.54079	0.52268	0.01811
Fern	0.05353	0.51931	0.4926	0.02671
Fern	0.05125	0.54383	0.51869	0.02514
Fern	0.05745	0.52635	0.49867	0.02768
Fern	0.04023	0.56655	0.54657	0.01998
Fern	0.06183	0.59382	0.56219	0.03163
Fern	0.06212	0.61415	0.58248	0.03167
Fern	0.035	0.57348	0.55608	0.0174
Fern	0.04503	0.58555	0.56381	0.02174
Fern	0.02569	0.5639	0.55023	0.01367
Fern	0.04844	0.58391	0.56064	0.02327
Fern	0.04087	0.61533	0.59509	0.02024
Fern	0.04159	0.57463	0.55395	0.02068
Fern	0.05833	0.68252	0.65504	0.02748
Fern	0.04384	0.619	0.59641	0.02259
Fern	0.04758	0.56404	0.54117	0.02287
Fern	0.05054	0.57659	0.55239	0.0242
Grass	0.13948	0.64669	0.61484	0.03185
Grass	0.08525	0.73312	0.71353	0.01959
Grass	0.09644	0.56399	0.5417	0.02229
Grass	0.13924	0.57527	0.54266	0.03261
Grass	0.1013	0.66302	0.63892	0.0241
Grass	0.1477	0.55427	0.51783	0.03644
Grass	0.13355	0.61052	0.57597	0.03455
Grass	0.06787	0.56946	0.55169	0.01777
Grass	0.11483	0.55579	0.52873	0.02706
Grass	0.13102	0.59456	0.56447	0.03009
Grass	0.05756	0.51087	0.49754	0.01333
Grass	0.10295	0.49967	0.47611	0.02356
Grass	0.09384	0.61974	0.59627	0.02347
Grass	0.05836	0.62045	0.60537	0.01508
Grass	0.11802	0.5667	0.53713	0.02957
Grass	0.08777	0.58759	0.56585	0.02174
Grass	0.08343	0.60238	0.58396	0.01842
Grass	0.05525	0.62476	0.61209	0.01267
Grass	0.12325	0.56582	0.53842	0.0274
Grass	0.08718	0.61506	0.59457	0.02049
Grass	0.0394	0.50677	0.49614	0.01063
Grass	0.0457	0.57114	0.55896	0.01218
Grass	0.1152	0.59278	0.56283	0.02995
Grass	0.09057	0.55816	0.53477	0.02339
Grass	0.10497	0.50651	0.48211	0.0244
Grass	0.08812	0.56895	0.54763	0.02132
Grass	0.12103	0.62119	0.59119	0.03
Grass	0.07754	0.67368	0.65417	0.01951
Grass	0.07133	0.64485	0.62869	0.01616
Grass	0.06789	0.65691	0.64117	0.01574
Grass	0.03685	0.74307	0.73343	0.00964
Grass	0.02825	0.55589	0.54832	0.00757
Grass	0.08055	0.4861	0.46779	0.01831
Grass	0.08419	0.57409	0.55379	0.0203
Grass	0.05169	0.47371	0.46219	0.01152
Grass	0.02787	0.5181	0.5104	0.0077
Grass	0.0205	0.50018	0.4943	0.00588
Grass	0.05504	0.57487	0.56222	0.01265
Cricket	0.0537	0.51827	0.50751	0.01076
Cricket	0.06804	0.48619	0.47011	0.01608
Cricket	0.04876	0.53046	0.51969	0.01077
Cricket	0.02276	0.62398	0.61784	0.00614
Cricket	0.04247	0.67305	0.66104	0.01201
Cricket	0.02033	0.53444	0.53003	0.00441
Cricket	0.08316	0.55363	0.53616	0.01747
Cricket	0.02619	0.52692	0.5207	0.00622
Cricket	0.03774	0.56072	0.55237	0.00835
Cricket	0.02802	0.4454	0.4393	0.0061
Cricket	0.03023	0.51205	0.50447	0.00758
Cricket	0.09145	0.46078	0.43852	0.02226
Cricket	0.10922	0.48937	0.45642	0.03295
Cricket	0.10636	0.51727	0.48955	0.02772
Cricket	0.05576	0.47027	0.45716	0.01311

## Sheet: MangroveFeeding_Crabs
				Initial Wet Mass (g)			Final Wet Mass (g)			Weigh Boat (g)			Final Dry Mass (w/weigh boat) (g)			Final Dry Mass (no weigh boat) (g)			Corrected Final Mass from Controls (g)			Estimated Initial Dry Mass from Regression (g)			Proportion Consumed
LeafCondition	Trial	Carapace Width (mm)	Sex	Red	Black	White	Red	Black	White	Red	Black	White	Red	Black	White	Red	Black	White	Red	Black	White	Red	Black	White	Red	Black	White
Fresh	3	12.42	M	0.7	0.4	0.67	0.79	0.5	0.8	0.72	0.69	0.54	0.95	0.83	0.75	0.23	0.14	0.21	0.19603	0.158235	0.225935	0.20874	0.16732	0.224048	0.0608891	0.0542972	-0.0084223
Fresh	3	18.38	F	0.57	0.23	0.82	0.65	0.28	0.94	0.43	0.54	0.45	0.64	0.63	0.71	0.21	0.09	0.26	0.17603	0.108235	0.275935	0.169974	0.096209	0.274208	-0.035629	-0.124999	-0.00629814
Fresh	3	12.29	M	0.37	0.35	1.2	0.46	0.43	1.46	0.43	0.41	0.38	0.55	0.54	0.74	0.12	0.13	0.36	0.08603	0.148235	0.375935	0.110334	0.146405	0.40128	0.220277	-0.0124996	0.0631604
Fresh	3	15.14	M	0.49	0.37	0.67	0.59	0.44	0.8	0.49	0.57	0.46	0.66	0.71	0.69	0.17	0.14	0.23	0.13603	0.158235	0.245935	0.146118	0.154771	0.224048	0.0690401	-0.0223815	-0.0976889
Fresh	3	16.17	F	0.54	0.31	0.6	0.62	0.37	0.68	0.59	0.67	0.72	0.79	0.78	0.92	0.2	0.11	0.2	0.16603	0.128235	0.215935	0.161028	0.129673	0.20064	-0.0310629	0.0110894	-0.0762311
Fresh	3	11.53	F	0.46	0.4	0.82	0.54	0.48	0.96	0.55	0.58	0.69	0.7	0.72	0.95	0.15	0.14	0.26	0.11603	0.158235	0.275935	0.137172	0.16732	0.274208	0.154128	0.0542972	-0.00629814
Fresh	3	13.63	F	0.36	0.31	0.45	0.45	0.39	0.53	0.6	0.56	0.61	0.72	0.67	0.76	0.12	0.11	0.15	0.08603	0.128235	0.165935	0.107352	0.129673	0.15048	0.198618	0.0110894	-0.102705
Fresh	3	16.26	F	0.46	0.39	0.68	0.5	0.47	0.8	0.8	0.66	0.58	0.97	0.8	0.78	0.17	0.14	0.2	0.13603	0.158235	0.215935	0.137172	0.163137	0.227392	0.00832531	0.0300484	0.0503844
Fresh	3	13.16	M	0.63	0.39	0.73	0.7	0.46	0.89	0.58	0.71	0.63	0.8	0.84	0.86	0.22	0.13	0.23	0.18603	0.148235	0.245935	0.187866	0.163137	0.244112	0.00977292	0.0913465	-0.00746788
Fresh	3	12.6	M	0.56	0.32	0.67	0.61	0.37	0.78	0.67	0.78	0.8	0.89	0.89	1	0.22	0.11	0.2	0.18603	0.128235	0.215935	0.166992	0.133856	0.224048	-0.114005	0.0419929	0.036211
Fresh	3	13.97	F	0.72	0.38	0.54	0.84	0.48	0.66	0.39	0.34	0.43	0.64	0.46	0.6	0.25	0.12	0.17	0.21603	0.138235	0.185935	0.214704	0.158954	0.180576	-0.00617594	0.130346	-0.0296773
Fresh	3	12.22	M	0.5	0.35	0.67	0.59	0.41	0.8	0.48	0.35	0.5	0.66	0.48	0.72	0.18	0.13	0.22	0.14603	0.148235	0.235935	0.1491	0.146405	0.224048	0.0205902	-0.0124996	-0.0530556
Fresh	2	12.45	M	0.66	0.26	0.95	0.76	0.31	1.1	0.58	0.57	0.76	0.81	0.65	1.08	0.23	0.08	0.32	0.19603	0.098235	0.335935	0.196812	0.108758	0.31768	0.00397333	0.0967561	-0.0574635
Fresh	2	12.56	F	0.47	0.43	1	0.58	0.5	1.14	0.58	0.67	0.61	0.74	0.83	0.95	0.16	0.16	0.34	0.12603	0.178235	0.355935	0.140154	0.179869	0.3344	0.100775	0.00908439	-0.0643989
Fresh	2	12.09	M	0.45	0.27	0.78	0.5	0.31	0.87	0.56	0.59	0.58	0.73	0.68	0.83	0.17	0.09	0.25	0.13603	0.108235	0.265935	0.13419	0.112941	0.260832	-0.0137119	0.0416678	-0.0195643
Fresh	2	12.49	M	0.66	0.39	0.77	0.71	0.46	0.88	0.45	0.56	0.66	0.68	0.71	0.92	0.23	0.15	0.26	0.19603	0.168235	0.275935	0.196812	0.163137	0.257488	0.00397333	-0.0312498	-0.0716422
Fresh	2	15.94	F	0.76	0.34	0.61	0.83	0.38	0.68	0.51	0.67	0.39	0.78	0.8	0.58	0.27	0.13	0.19	0.23603	0.148235	0.205935	0.226632	0.142222	0.203984	-0.0414681	-0.042279	-0.00956448
Fresh	2	11.34	F	0.43	0.23	0.96	0.51	0.27	1.09	0.54	0.64	0.55	0.66	0.74	0.87	0.12	0.1	0.32	0.08603	0.118235	0.335935	0.128226	0.096209	0.321024	0.329075	-0.228939	-0.0464482
Fresh	2	16.24	F	0.56	0.34	0.81	0.61	0.4	0.92	0.48	0.81	0.36	0.68	0.95	0.63	0.2	0.14	0.27	0.16603	0.158235	0.285935	0.166992	0.142222	0.270864	0.00576076	-0.112592	-0.0556405
Fresh	2	11.01	M	0.71	0.45	0.95	0.76	0.51	1.11	0.66	0.63	0.81	0.89	0.8	1.12	0.23	0.17	0.31	0.19603	0.188235	0.325935	0.211722	0.188235	0.31768	0.0741161	-1.47452e-16	-0.0259853
Fresh	2	16.4	M	0.45	0.27	0.5	0.54	0.33	0.57	0.66	0.66	0.79	0.82	0.78	0.95	0.16	0.12	0.16	0.12603	0.138235	0.175935	0.13419	0.112941	0.1672	0.0608093	-0.223958	-0.0522428
Fresh	2	13.96	F	0.58	0.32	0.66	0.76	0.43	0.95	0.59	0.62	0.66	0.82	0.75	0.93	0.23	0.13	0.27	0.19603	0.148235	0.285935	0.172956	0.133856	0.220704	-0.13341	-0.107421	-0.295559
Fresh	1	14.84	M	0.52	0.26	0.77	0.6	0.32	0.89	0.78	0.62	0.54	0.95	0.73	0.8	0.17	0.11	0.26	0.13603	0.128235	0.275935	0.155064	0.108758	0.257488	0.122749	-0.179086	-0.0716422
Fresh	1	14.26	M	0.84	0.24	0.94	0.9	0.27	1.1	0.8	0.65	0.64	1.08	0.74	0.95	0.28	0.09	0.31	0.24603	0.108235	0.325935	0.250488	0.100392	0.314336	0.0177973	-0.0781238	-0.0369
Fresh	1	11.74	M	0.51	0.27	0.77	0.57	0.34	0.86	0.75	0.57	0.53	0.92	0.68	0.75	0.17	0.11	0.22	0.13603	0.128235	0.235935	0.152082	0.112941	0.257488	0.105548	-0.135416	0.0837049
Fresh	1	11.22	M	0.32	0.25	0.57	0.36	0.27	0.65	0.58	0.68	0.76	0.69	0.77	0.95	0.11	0.09	0.19	0.07603	0.108235	0.205935	0.095424	0.104575	0.190608	0.20324	-0.0349988	-0.0804111
Fresh	1	10.84	M	0.99	0.24	1.02	1.07	0.27	1.16	0.71	0.81	0.64	1.03	0.9	0.94	0.32	0.09	0.3	0.28603	0.108235	0.315935	0.295218	0.100392	0.341088	0.0311228	-0.0781238	0.0737434
Fresh	1	12.83	F	0.42	0.25	0.57	0.5	0.3	0.65	0.53	0.58	0.65	0.68	0.68	0.84	0.15	0.1	0.19	0.11603	0.118235	0.205935	0.125244	0.104575	0.190608	0.0735684	-0.130624	-0.0804111
Fresh	1	13.67	M	0.33	0.27	1.05	0.38	0.3	1.23	0.52	0.61	0.47	0.63	0.71	0.82	0.11	0.1	0.35	0.07603	0.118235	0.365935	0.098406	0.112941	0.35112	0.227385	-0.046874	-0.0421936
Fresh	1	11.67	M	0.49	0.26	1.09	0.6	0.29	1.14	0.51	0.67	0.5	0.68	0.77	0.84	0.17	0.1	0.34	0.13603	0.118235	0.355935	0.146118	0.108758	0.364496	0.0690401	-0.0871384	0.0234872
Fresh	1	11.69	F	0.41	0.24	0.84	0.49	0.27	0.97	0.29	0.37	0.49	0.43	0.46	0.79	0.14	0.09	0.3	0.10603	0.108235	0.315935	0.122262	0.100392	0.280896	0.132764	-0.0781238	-0.12474
Fresh	1	11.02	M	0.4	0.27	0.77	0.48	0.32	0.88	0.53	0.58	0.45	0.67	0.68	0.71	0.14	0.1	0.26	0.10603	0.118235	0.275935	0.11928	0.112941	0.257488	0.111083	-0.046874	-0.0716422
Fresh	1	11.31	M	0.55	0.37	0.92	0.62	0.44	1.07	0.7	0.7	0.74	0.9	0.84	1.02	0.2	0.14	0.28	0.16603	0.158235	0.295935	0.16401	0.154771	0.307648	-0.0123163	-0.0223815	0.0380727
Fresh	1	13.02	M	0.5	0.28	0.57	0.6	0.33	0.66	0.64	0.59	0.52	0.81	0.69	0.69	0.17	0.1	0.17	0.13603	0.118235	0.185935	0.1491	0.117124	0.190608	0.0876593	-0.00948567	0.0245163
Yellow	1	14.73	M	0.22	0.27	0.27	0.34	0.3	0.35	0.56	0.59	0.54	0.64	0.68	0.61	0.08	0.09	0.07	0.07317	0.111546	0.087591	0.068464	0.121284	0.077814	-0.0687369	0.0802909	-0.125646
Yellow	1	14.1	M	0.19	0.24	0.42	0.27	0.27	0.47	0.49	0.55	0.58	0.56	0.63	0.68	0.07	0.08	0.1	0.06317	0.101546	0.117591	0.059128	0.107808	0.121044	-0.0683602	0.0580847	0.0285268
Yellow	1	11.69	M	0.32	0.25	0.42	0.4	0.32	0.46	0.55	0.6	0.57	0.66	0.7	0.68	0.11	0.1	0.11	0.10317	0.121546	0.127591	0.099584	0.1123	0.121044	-0.0360098	-0.082333	-0.0540878
Yellow	1	11.46	M	0.41	0.17	0.5	0.49	0.16	0.55	0.58	0.5	0.57	0.7	0.55	0.69	0.12	0.05	0.12	0.11317	0.071546	0.137591	0.127592	0.076364	0.1441	0.113032	0.0630926	0.04517
Yellow	1	10.72	M	0.41	0.17	0.41	0.5	0.24	0.47	0.57	0.53	0.5	0.69	0.6	0.62	0.12	0.07	0.12	0.11317	0.091546	0.137591	0.127592	0.076364	0.118162	0.113032	-0.198811	-0.164427
Yellow	1	12.95	F	0.68	0.18	0.65	0.78	0.22	0.73	0.44	0.56	0.53	0.64	0.62	0.7	0.2	0.06	0.17	0.19317	0.081546	0.187591	0.211616	0.080856	0.18733	0.0871673	-0.00853369	-0.00139326
Yellow	1	13.84	M	0.91	0.23	0.7	1.02	0.19	0.77	0.49	0.43	0.42	0.77	0.49	0.6	0.28	0.06	0.18	0.27317	0.081546	0.197591	0.283192	0.103316	0.20174	0.0353894	0.210713	0.0205661
Yellow	1	11.17	M	0.41	0.22	0.61	0.52	0.27	0.56	0.35	0.34	0.47	0.48	0.43	0.61	0.13	0.09	0.14	0.12317	0.111546	0.157591	0.127592	0.098824	0.175802	0.0346573	-0.128734	0.103588
Yellow	1	11.47	F	0.41	0.31	0.67	0.55	0.36	0.76	0.5	0.45	0.47	0.62	0.56	0.62	0.12	0.11	0.15	0.11317	0.131546	0.167591	0.127592	0.139252	0.193094	0.113032	0.0553385	0.132076
Yellow	1	10.5	M	0.55	0.19	0.46	0.77	0.18	0.52	0.47	0.42	0.48	0.64	0.47	0.59	0.17	0.05	0.11	0.16317	0.071546	0.127591	0.17116	0.085348	0.132572	0.0466815	0.161714	0.037572
Yellow	1	10.35	M	0.57	0.27	0.61	0.7	0.3	0.69	0.48	0.47	0.48	0.65	0.55	0.63	0.17	0.08	0.15	0.16317	0.101546	0.167591	0.177384	0.121284	0.175802	0.0801312	0.162742	0.046706
Yellow	1	12.49	M	0.59	0.19	0.49	0.79	0.21	0.52	0.49	0.46	0.4	0.67	0.52	0.5	0.18	0.06	0.1	0.17317	0.081546	0.117591	0.183608	0.085348	0.141218	0.0568494	0.044547	0.167309
Yellow	1	14.52	F	0.37	0.28	0.26	0.45	0.33	0.25	0.57	0.51	0.5	0.69	0.62	0.55	0.12	0.11	0.05	0.11317	0.131546	0.067591	0.115144	0.125776	0.074932	0.0171438	-0.0458752	0.0979688
Yellow	1	13.43	M	0.4	0.24	0.36	0.56	0.22	0.37	0.41	0.43	0.54	0.55	0.51	0.63	0.14	0.08	0.09	0.13317	0.101546	0.107591	0.12448	0.107808	0.103752	-0.0698104	0.0580847	-0.0370017
Yellow	1	14.27	M	0.61	0.13	0.79	0.73	0.14	0.82	0.54	0.51	0.51	0.72	0.54	0.71	0.18	0.03	0.2	0.17317	0.051546	0.217591	0.189832	0.058396	0.227678	0.0877723	0.117303	0.0443038
Yellow	2	11.23	M	0.82	0.39	0.42	0.96	0.44	0.44	0.5	0.61	0.49	0.78	0.74	0.59	0.28	0.13	0.1	0.27317	0.151546	0.117591	0.255184	0.175188	0.121044	-0.0704825	0.134952	0.0285268
Yellow	2	11.64	F	0.39	0.35	0.45	0.45	0.91	0.4	0.55	0.46	0.52	0.68	0.58	0.62	0.13	0.12	0.1	0.12317	0.141546	0.117591	0.121368	0.15722	0.12969	-0.0148474	0.0996947	0.0932917
Yellow	2	11.73	M	0.26	0.29	0.43	0.34	0.38	0.47	0.58	0.48	0.51	0.67	0.58	0.62	0.09	0.1	0.11	0.08317	0.121546	0.127591	0.080912	0.130268	0.123926	-0.0279069	0.0669543	-0.0295741
Yellow	2	12.4	M	0.77	0.49	0.66	0.88	0.68	0.62	0.53	0.67	0.65	0.76	0.87	0.81	0.23	0.2	0.16	0.22317	0.221546	0.177591	0.239624	0.220108	0.190212	0.0686659	-0.00653316	0.0663523
Yellow	2	15.82	F	0.66	0.25	0.55	0.73	0.29	0.61	0.55	0.49	0.58	0.74	0.57	0.71	0.19	0.08	0.13	0.18317	0.101546	0.147591	0.205392	0.1123	0.15851	0.108193	0.0957614	0.0688852
Yellow	2	11.58	F	0.49	0.27	0.63	0.53	0.29	0.69	0.47	0.51	0.46	0.62	0.59	0.61	0.15	0.08	0.15	0.14317	0.101546	0.167591	0.152488	0.121284	0.181566	0.0611064	0.162742	0.0769693
Yellow	2	16.26	F	0.61	0.4	0.57	0.74	0.46	0.62	0.5	0.53	0.5	0.69	0.68	0.66	0.19	0.15	0.16	0.18317	0.171546	0.177591	0.189832	0.17968	0.164274	0.0350942	0.0452694	-0.0810658
Yellow	2	10.99	M	0.46	0.15	0.55	0.51	0.14	0.43	0.52	0.54	0.59	0.66	0.58	0.71	0.14	0.04	0.12	0.13317	0.061546	0.137591	0.143152	0.06738	0.15851	0.0697301	0.0865836	0.131973
Yellow	2	16.46	M	0.4	0.37	0.55	0.52	0.43	0.51	0.56	0.5	0.51	0.68	0.62	0.64	0.12	0.12	0.13	0.11317	0.141546	0.147591	0.12448	0.166204	0.15851	0.090858	0.14836	0.0688852
Yellow	2	14.18	M	0.55	0.21	0.44	0.58	0.27	0.47	0.54	0.48	0.5	0.71	0.56	0.61	0.17	0.08	0.11	0.16317	0.101546	0.127591	0.17116	0.094332	0.126808	0.0466815	-0.0764746	-0.00617469
Yellow	2	13.72	F	0.54	0.22	0.4	0.67	0.19	0.44	0.49	0.48	0.5	0.65	0.53	0.61	0.16	0.05	0.11	0.15317	0.071546	0.127591	0.168048	0.098824	0.11528	0.0885342	0.276026	-0.106792
Yellow	2	13.94	M	0.22	0.47	0.31	0.28	0.54	0.22	0.52	0.53	0.6	0.6	0.73	0.67	0.08	0.2	0.07	0.07317	0.221546	0.087591	0.068464	0.211124	0.089342	-0.0687369	-0.0493644	0.0195988
Yellow	2	12.15	M	0.29	0.44	0.57	0.41	0.27	0.63	0.58	0.48	0.47	0.68	0.56	0.6	0.1	0.08	0.13	0.09317	0.101546	0.147591	0.090248	0.197648	0.164274	-0.0323774	0.486228	0.101556
Yellow	2	15.16	M	0.44	0.22	0.11	0.56	0.28	0.38	0.55	0.47	0.48	0.69	0.55	0.49	0.14	0.08	0.01	0.13317	0.101546	0.027591	0.136928	0.098824	0.031702	0.0274451	-0.0275439	0.129676
Yellow	3	12.2	M	0.35687	0.53987	0.5667	0.39	0.62	0.54	0.48	0.47	0.61	0.59	0.67	0.72	0.11	0.2	0.11	0.10317	0.221546	0.127591	0.111058	0.24251	0.163323	0.0710255	0.0864444	0.218781
Yellow	3	18.28	F	0.64653	0.25887	0.341134	0.73	0.31	0.37	0.53	0.58	0.57	0.7	0.66	0.64	0.17	0.08	0.07	0.16317	0.101546	0.087591	0.2012	0.116284	0.0983148	0.189016	0.126744	0.109076
Yellow	3	12.28	M	0.64967	0.249509	0.44312	0.72	0.32	0.52	0.6	0.56	0.49	0.78	0.64	0.61	0.18	0.08	0.12	0.17317	0.101546	0.137591	0.202177	0.112079	0.127707	0.143475	0.0939819	-0.0773944
Yellow	3	15.25	M	0.86997	0.394667	0.3833	0.98	0.49	0.47	0.6	0.6	0.66	0.84	0.74	0.78	0.24	0.14	0.12	0.23317	0.161546	0.137591	0.270735	0.177284	0.110467	0.138751	0.088775	-0.245539
Yellow	3	16.09	F	0.87455	0.289887	1.09	1.05	0.32	1.11	0.76	0.79	0.5	1.02	0.9	0.76	0.26	0.11	0.26	0.25317	0.131546	0.277591	0.27216	0.130217	0.314138	0.069775	-0.0102042	0.116341
Yellow	3	11.4	F	0.58379	0.26867	0.2998	0.66	0.29	0.35	0.48	0.57	0.54	0.64	0.68	0.61	0.16	0.11	0.07	0.15317	0.131546	0.087591	0.181675	0.120687	0.0864024	0.156903	-0.0899805	-0.013757
Yellow	3	13.62	F	0.68956	0.243556	0.4621	0.79	0.27	0.51	0.57	0.52	0.6	0.77	0.62	0.71	0.2	0.1	0.11	0.19317	0.121546	0.127591	0.214591	0.109405	0.133177	0.0998228	-0.110969	0.0419458
Yellow	3	16.5	F	0.86445	0.23445	0.3822	0.96	0.31	0.49	0.53	0.48	0.51	0.79	0.56	0.61	0.26	0.08	0.1	0.25317	0.101546	0.117591	0.269017	0.105315	0.11015	0.0589065	0.0357873	-0.0675529
Yellow	3	13.04	M	0.48098	0.210098	0.45113	0.54	0.27	0.52	0.52	0.6	0.34	0.66	0.67	0.44	0.14	0.07	0.1	0.13317	0.091546	0.117591	0.149681	0.094376	0.130016	0.110308	0.0299867	0.0955628
Yellow	3	12.51	M	0.621	0.179143	0.3745	0.71	0.27	0.44	0.34	0.37	0.29	0.55	0.46	0.39	0.21	0.09	0.1	0.20317	0.111546	0.117591	0.193255	0.080471	0.107931	-0.0513042	-0.386163	-0.0895026
Yellow	3	13.98	F	0.64768	0.17089	0.3812	0.67	0.19	0.44	0.59	0.58	0.57	0.76	0.64	0.67	0.17	0.06	0.1	0.16317	0.081546	0.117591	0.201558	0.0767638	0.109862	0.190456	-0.0622978	-0.0703535
Yellow	3	12.6	M	0.59978	0.150556	0.28011	0.73	0.2	0.34	0.61	0.65	0.57	0.8	0.69	0.64	0.19	0.04	0.07	0.18317	0.061546	0.087591	0.186652	0.0676298	0.0807277	0.0186526	0.0899568	-0.0850179
Yellow	3	10.02	F	0.5667	0.296687	0.38	0.58	0.34	0.48	0.65	0.35	0.27	0.82	0.46	0.38	0.17	0.11	0.11	0.16317	0.131546	0.127591	0.176357	0.133272	0.109516	0.0747747	0.0129495	-0.165044
Yellow	3	15.81	M	0.63	0.28776	0.38	0.74	0.23	0.43	0.51	0.25	0.26	0.71	0.32	0.36	0.2	0.07	0.1	0.19317	0.091546	0.117591	0.196056	0.129262	0.109516	0.0147203	0.291778	-0.0737335
Partially Decomposed	1	11.8	F	0.49	0.33	0.49	0.42	0.33	0.48	0.46	0.52	0.49	0.59	0.61	0.6	0.13	0.09	0.11	0.134768	0.098234	0.113476	0.136024	0.089991	0.104811	0.00923366	-0.091598	-0.0826726
Partially Decomposed	1	15.85	M	0.52	0.34	0.71	0.49	0	0.55	0.46	0.43	0.43	0.57	0.43	0.53	0.11	0	0.1	0.114768	0.008234	0.103476	0.144352	0.092718	0.151869	0.204943	0.911193	0.31865
Partially Decomposed	1	13.3	M	0.61	0.24	0.41	0.55	0.04	0.4	0.5	0.53	0.48	0.65	0.55	0.58	0.15	0.02	0.1	0.154768	0.028234	0.103476	0.169336	0.065448	0.087699	0.0860301	0.568604	-0.179899
Partially Decomposed	1	13.8	M	0.49	0.38	0.41	0.38	0.35	0.4	0.59	0.49	0.46	0.72	0.58	0.56	0.13	0.09	0.1	0.134768	0.098234	0.103476	0.136024	0.103626	0.087699	0.00923366	0.0520333	-0.179899
Partially Decomposed	1	13.13	F	0.31	0.41	0.39	0.29	0.41	0.39	0.51	0.47	0.49	0.59	0.56	0.59	0.08	0.09	0.1	0.084768	0.098234	0.103476	0.086056	0.111807	0.083421	0.014967	0.121397	-0.240407
Partially Decomposed	1	13.43	F	0.49	0.24	0.45	0.46	0.14	0.37	0.52	0.5	0.48	0.65	0.54	0.57	0.13	0.04	0.09	0.134768	0.048234	0.093476	0.136024	0.065448	0.096255	0.00923366	0.263018	0.0288712
Partially Decomposed	1	12.51	M	0.45	0.46	0.68	0.47	0.4	0.69	0.49	0.46	0.43	0.61	0.56	0.59	0.12	0.1	0.16	0.124768	0.108234	0.163476	0.12492	0.125442	0.145452	0.00121678	0.137179	-0.123917
Partially Decomposed	1	12.38	F	0.5	0.25	0.45	0.4	0.06	0.36	0.49	0.49	0.45	0.58	0.51	0.53	0.09	0.02	0.08	0.094768	0.028234	0.083476	0.1388	0.068175	0.096255	0.317233	0.58586	0.132762
Partially Decomposed	1	13.52	F	0.29	0.29	0.4	0.31	0.27	0.35	0.53	0.46	0.57	0.61	0.53	0.65	0.08	0.07	0.08	0.084768	0.078234	0.083476	0.080504	0.079083	0.08556	-0.0529663	0.0107356	0.0243572
Partially Decomposed	1	14.01	F	0.25	0.29	0.57	0.19	0	0.46	0.38	0.48	0.52	0.44	0.48	0.62	0.06	0	0.1	0.064768	0.008234	0.103476	0.0694	0.079083	0.121923	0.0667435	0.895882	0.1513
Partially Decomposed	1	13.77	F	0.61	0.24	0.33	0.55	0.23	0.34	0.5	0.48	0.59	0.67	0.54	0.65	0.17	0.06	0.06	0.174768	0.068234	0.063476	0.169336	0.065448	0.070587	-0.0320782	-0.0425681	0.100741
Partially Decomposed	1	13.87	F	0.51	0.17	0.25	0.4	0.09	0.12	0.5	0.51	0.5	0.63	0.55	0.52	0.13	0.04	0.02	0.134768	0.048234	0.023476	0.141576	0.046359	0.053475	0.0480872	-0.0404452	0.560991
Partially Decomposed	1	14.98	F	0.65	0.39	0.54	0.63	0.04	0.39	0.45	0.54	0.53	0.63	0.55	0.6	0.18	0.01	0.07	0.184768	0.018234	0.073476	0.18044	0.106353	0.115506	-0.0239858	0.828552	0.363877
Partially Decomposed	1	15.84	F	0.59	0.27	0.23	0.54	0.02	0.22	0.42	0.47	0.42	0.59	0.48	0.48	0.17	0.01	0.06	0.174768	0.018234	0.063476	0.163784	0.073629	0.049197	-0.0670639	0.752353	-0.290241
Partially Decomposed	1	13.18	M	0.46	0.32	0.34	0.46	0.07	0.19	0.5	0.43	0.57	0.61	0.45	0.61	0.11	0.02	0.04	0.114768	0.028234	0.043476	0.127696	0.087264	0.072726	0.10124	0.676453	0.402195
Partially Decomposed	2	16.35	M	0.51	0.19	0.38	0.51	0	0.35	0.38	0.43	0.4	0.52	0.43	0.49	0.14	0	0.09	0.144768	0.008234	0.093476	0.141576	0.051813	0.081282	-0.0225462	0.841082	-0.150021
Partially Decomposed	2	9.82	M	0.89	0.41	0.44	0.74	0.19	0.34	0.43	0.41	0.44	0.61	0.48	0.5	0.18	0.07	0.06	0.184768	0.078234	0.063476	0.247064	0.111807	0.094116	0.252145	0.300276	0.325556
Partially Decomposed	2	15.09	M	0.4	0.6	0.4	0.37	0.59	0.38	0.5	0.48	0.31	0.6	0.64	0.42	0.1	0.16	0.11	0.104768	0.168234	0.113476	0.11104	0.16362	0.08556	0.0564841	-0.0281995	-0.326274
Partially Decomposed	2	13.93	F	0.61	0.26	0.38	0.49	0.03	0.43	0.45	0.4	0.42	0.56	0.42	0.52	0.11	0.02	0.1	0.114768	0.028234	0.103476	0.169336	0.070902	0.081282	0.322247	0.601788	-0.273049
Partially Decomposed	2	16.25	F	0.78	0.42	0.26	0.72	0.41	0.2	0.48	0.43	0.47	0.67	0.55	0.52	0.19	0.12	0.05	0.194768	0.128234	0.053476	0.216528	0.114534	0.055614	0.100495	-0.119615	0.0384436
Partially Decomposed	2	13.81	M	0.6	0.37	1.06	0.5	0.02	0.93	0.47	0.46	0.5	0.58	0.47	0.65	0.11	0.01	0.15	0.114768	0.018234	0.153476	0.16656	0.100899	0.226734	0.310951	0.819285	0.323101
Partially Decomposed	2	11.12	M	0.6	0.19	0.37	0.64	0	0.33	0.52	0.51	0.57	0.7	0.51	0.65	0.18	0	0.08	0.184768	0.008234	0.083476	0.16656	0.051813	0.079143	-0.109318	0.841082	-0.054749
Partially Decomposed	2	10.91	M	0.6	0.45	0.6	0.64	0.2	0.59	0.44	0.39	0.49	0.63	0.44	0.65	0.19	0.05	0.16	0.194768	0.058234	0.163476	0.16656	0.122715	0.12834	-0.169356	0.525453	-0.273773
Partially Decomposed	2	14.17	M	0.6	0.2	0.65	0.56	0.09	0.52	0.46	0.44	0.53	0.6	0.47	0.61	0.14	0.03	0.08	0.144768	0.038234	0.083476	0.16656	0.05454	0.139035	0.130836	0.298973	0.399604
Partially Decomposed	2	14.1	M	0.66	0.31	0.49	0.59	0.02	0.35	0.47	0.35	0.45	0.61	0.37	0.53	0.14	0.02	0.08	0.144768	0.028234	0.083476	0.183216	0.084537	0.104811	0.209851	0.666016	0.203557
Partially Decomposed	2	15.04	M	0.25	0.16	0.43	0.25	0	0.37	0.37	0	0.32	0.44	0	0.4	0.07	0	0.08	0.074768	0.008234	0.083476	0.0694	0.043632	0.091977	-0.0773487	0.811285	0.0924253
Partially Decomposed	2	16.18	F	0.61	0.25	0.41	0.58	0	0	0.32	0	0	0.47	0	0	0.15	0	0	0.154768	0.008234	0.003476	0.169336	0.068175	0.087699	0.0860301	0.879223	0.960364
Partially Decomposed	2	13.74	M	0.55	0.29	0.49	0.61	0	0.32	0.36	0.48	0.5	0.51	0.48	0.57	0.15	0	0.07	0.154768	0.008234	0.073476	0.15268	0.079083	0.104811	-0.0136757	0.895882	0.298967
Partially Decomposed	2	15.93	M	0.33	0.14	0.32	0.35	0	0.26	0.25	0.45	0.32	0.34	0.47	0.38	0.09	0.02	0.06	0.094768	0.028234	0.063476	0.091608	0.038178	0.068448	-0.0344948	0.260464	0.0726391
Partially Decomposed	3	15.79	F	0.97	0.51	0.67	0.89	0.47	0.63	0.46	0.43	0.51	0.67	0.56	0.62	0.21	0.13	0.11	0.214768	0.138234	0.113476	0.269272	0.139077	0.143313	0.202412	0.00606139	0.208195
Partially Decomposed	3	13.58	M	0.56	0.65	0.32	0.6	0.54	0.28	0.43	0.47	0.44	0.59	0.63	0.49	0.16	0.16	0.05	0.164768	0.168234	0.053476	0.155456	0.177255	0.068448	-0.0599012	0.0508928	0.218735
Partially Decomposed	3	18.72	M	0.59	0.56	0.2	0.52	0.5	0.22	0.46	0.48	0.45	0.59	0.62	0.48	0.13	0.14	0.03	0.134768	0.148234	0.033476	0.163784	0.152712	0.04278	0.17716	0.0293232	0.217485
Partially Decomposed	3	10.46	M	0.39	0.44	0.52	0.39	0.36	0.49	0.49	0.46	0.5	0.59	0.56	0.6	0.1	0.1	0.1	0.104768	0.108234	0.103476	0.108264	0.119988	0.111228	0.0322914	0.0979598	0.0696947
Partially Decomposed	3	15.93	F	0.61	0.46	0.52	0.53	0.24	0.48	0.45	0.5	0.51	0.59	0.58	0.6	0.14	0.08	0.09	0.144768	0.088234	0.093476	0.169336	0.125442	0.111228	0.145084	0.296615	0.1596
Partially Decomposed	3	10.79	M	0.85	0.51	0.45	0.77	0.31	0.38	0.51	0.48	0.48	0.69	0.58	0.56	0.18	0.1	0.08	0.184768	0.108234	0.083476	0.23596	0.139077	0.096255	0.216952	0.221769	0.132762
Partially Decomposed	3	12.1	M	0.67	0.55	0.47	0.66	0.49	0.43	0.48	0.47	0.56	0.65	0.6	0.64	0.17	0.13	0.08	0.174768	0.138234	0.083476	0.185992	0.149985	0.100533	0.0603467	0.0783478	0.169666
Partially Decomposed	3	13.26	M	0.66	0.33	0.41	0.56	0.28	0.35	0.49	0.62	0.53	0.62	0.7	0.59	0.13	0.08	0.06	0.134768	0.088234	0.063476	0.183216	0.089991	0.087699	0.264431	0.0195242	0.276206
Partially Decomposed	3	10.43	M	0.81	0.3	0.11	0.81	0	0.06	0.42	0.4	0.43	0.66	0.41	0.45	0.24	0.01	0.02	0.244768	0.018234	0.023476	0.224856	0.08181	0.023529	-0.0885545	0.777118	0.00225254
Partially Decomposed	3	13	F	0.53	0.35	0.49	0.5	0.09	0.36	0.41	0.42	0.48	0.53	0.45	0.55	0.12	0.03	0.07	0.124768	0.038234	0.073476	0.147128	0.095445	0.104811	0.151977	0.599413	0.298967
Partially Decomposed	3	11.79	F	0.81	0.41	0.32	0.7	0.28	0.21	0.47	0.44	0.45	0.65	0.53	0.49	0.18	0.09	0.04	0.184768	0.098234	0.043476	0.224856	0.111807	0.068448	0.178283	0.121397	0.364832
Partially Decomposed	3	15.05	M	0.72	0.39	0.12	0.57	0.07	0.06	0.42	0.44	0.43	0.58	0.46	0.45	0.16	0.02	0.02	0.164768	0.028234	0.023476	0.199872	0.106353	0.025668	0.175632	0.734526	0.0853982
Partially Decomposed	3	11.8	F	0.67	0.39	0.32	0.68	0.33	0.36	0.49	0.52	0.43	0.68	0.61	0.48	0.19	0.09	0.05	0.194768	0.098234	0.053476	0.185992	0.106353	0.068448	-0.0471848	0.0763401	0.218735
Partially Decomposed	3	12.79	F	0.96	0.38	0.58	0.84	0.29	0.55	0.45	0.43	0.43	0.66	0.51	0.55	0.21	0.08	0.12	0.214768	0.088234	0.123476	0.266496	0.103626	0.124062	0.194104	0.148534	0.00472344

## Sheet: MangroveFeeding_Controls
			Initial Wet Mass (g)			Final Wet Mass (g)			Weigh Boat (g)			Final Dry Mass (g)			Estimated Initial Dry Mass from Regression (g)			Autogenic Mass Change
LeafCondition	Trial	Carapace Width (mm)	Red	Black	White	Red	Black	White	Red	Black	White	Red	Black	White	Red	Black	White	Red	Black	White
Fresh	3	Control	0.54	0.42	0.76	0.61	0.47	0.95	0.71	0.61	0.56	0.19	0.14	0.23	0.161028	0.175686	0.254144	-0.028972	0.035686	0.024144
Fresh	3	Control	0.61	0.35	0.82	0.66	0.4	0.99	0.59	0.68	0.78	0.22	0.13	0.27	0.181902	0.146405	0.274208	-0.038098	0.016405	0.004208
Fresh	3	Control	0.5	0.38	1.17	0.56	0.41	1.48	0.47	0.68	0.55	0.18	0.13	0.36	0.1491	0.158954	0.391248	-0.0309	0.028954	0.031248
Fresh	3	Control	0.42	0.4	0.86	0.51	0.44	1.1	0.47	0.62	0.52	0.16	0.15	0.27	0.125244	0.16732	0.287584	-0.034756	0.01732	0.017584
Fresh	3	Control	0.52	0.4	0.71	0.62	0.45	0.88	0.63	0.63	0.54	0.18	0.16	0.23	0.155064	0.16732	0.237424	-0.024936	0.00732	0.007424
Fresh	3	Control	0.47	0.46	0.83	0.54	0.51	1	0.54	0.64	0.57	0.16	0.16	0.27	0.140154	0.192418	0.277552	-0.019846	0.032418	0.007552
Fresh	3	Control	0.43	0.38	0.42	0.5	0.46	0.5	0.58	0.56	0.54	0.14	0.13	0.14	0.128226	0.158954	0.140448	-0.011774	0.028954	0.000448
Fresh	3	Control	0.45	0.43	0.75	0.53	0.45	0.93	0.69	0.63	0.64	0.16	0.13	0.24	0.13419	0.179869	0.2508	-0.02581	0.049869	0.0108
Fresh	3	Control	0.53	0.39	0.53	0.6	0.48	0.66	0.66	0.51	0.57	0.2	0.14	0.18	0.158046	0.163137	0.177232	-0.041954	0.023137	-0.002768
Fresh	3	Control	0.66	0.4	0.73	0.74	0.4	0.91	0.58	0.46	0.63	0.25	0.14	0.23	0.196812	0.16732	0.244112	-0.053188	0.02732	0.014112
Fresh	2	Control	0.75	0.29	0.91	0.85	0.34	1.03	0.57	0.45	0.56	0.25	0.1	0.3	0.22365	0.121307	0.304304	-0.02635	0.021307	0.004304
Fresh	2	Control	0.57	0.39	1	0.66	0.44	1.09	0.6	0.56	0.56	0.19	0.14	0.35	0.169974	0.163137	0.3344	-0.020026	0.023137	-0.0156
Fresh	2	Control	0.52	0.3	0.76	0.61	0.37	0.88	0.57	0.59	0.52	0.19	0.11	0.24	0.155064	0.12549	0.254144	-0.034936	0.01549	0.014144
Fresh	2	Control	0.73	0.39	0.55	0.83	0.45	0.64	0.57	0.58	0.58	0.26	0.16	0.18	0.217686	0.163137	0.18392	-0.042314	0.003137	0.00392
Fresh	2	Control	0.52	0.22	1.18	0.63	0.25	1.35	0.51	0.52	0.61	0.18	0.1	0.39	0.155064	0.092026	0.394592	-0.024936	-0.007974	0.004592
Fresh	2	Control	0.65	0.33	0.85	0.72	0.37	0.97	0.59	0.62	0.67	0.23	0.14	0.28	0.19383	0.138039	0.28424	-0.03617	-0.001961	0.00424
Fresh	2	Control	0.8	0.47	1.01	0.86	0.51	1.16	0.59	0.55	0.66	0.25	0.17	0.32	0.23856	0.196601	0.337744	-0.01144	0.026601	0.017744
Fresh	2	Control	0.55	0.3	0.58	0.65	0.36	0.69	0.45	0.6	0.6	0.19	0.11	0.18	0.16401	0.12549	0.193952	-0.02599	0.01549	0.013952
Fresh	2	Control	0.63	0.57	0.84	0.68	0.61	1.02	0.38	0.7	0.5	0.4	0.2	0.1	0.187866	0.238431	0.280896	-0.212134	0.038431	0.180896
Fresh	1	Control	0.49	0.24	0.88	0.54	0.29	1.01	0.61	0.65	0.54	0.16	0.09	0.29	0.146118	0.100392	0.294272	-0.013882	0.010392	0.004272
Fresh	1	Control	0.83	0.28	0.85	0.9	0.32	0.97	0.4	0.51	0.66	0.29	0.11	0.28	0.247506	0.117124	0.28424	-0.042494	0.007124	0.00424
Fresh	1	Control	0.55	0.27	0.84	0.6	0.31	0.92	0.49	0.48	0.44	0.19	0.09	0.24	0.16401	0.112941	0.280896	-0.02599	0.022941	0.040896
Fresh	1	Control	0.31	0.22	0.58	0.38	0.27	0.65	0.59	0.55	0.48	0.12	0.08	0.2	0.092442	0.092026	0.193952	-0.027558	0.012026	-0.006048
Fresh	1	Control	0.91	0.31	1.15	0.98	0.36	1.35	0.57	0.53	0.78	0.29	0.13	0.34	0.271362	0.129673	0.38456	-0.018638	-0.000327	0.04456
Fresh	1	Control	0.41	0.28	0.57	0.5	0.34	0.64	0.5	0.44	0.64	0.14	0.11	0.18	0.122262	0.117124	0.190608	-0.017738	0.007124	0.010608
Fresh	1	Control	0.39	0.31	1.09	0.43	0.36	1.26	0.46	0.66	0.48	0.13	0.12	0.35	0.116298	0.129673	0.364496	-0.013702	0.009673	0.014496
Fresh	1	Control	0.54	0.24	0.96	0.67	0.28	1.13	0.57	0.45	0.45	0.19	0.08	0.31	0.161028	0.100392	0.321024	-0.028972	0.020392	0.011024
Fresh	1	Control	0.52	0.32	0.92	0.64	0.37	1.07	0.67	0.61	0.65	0.18	0.11	0.32	0.155064	0.133856	0.307648	-0.024936	0.023856	-0.012352
Fresh	1	Control	0.38	0.25	0.77	0.45	0.3	0.84	0.43	0.56	0.47	0.14	0.09	0.25	0.113316	0.104575	0.257488	-0.026684	0.014575	0.007488
Yellow	1	Control	0.32	0.17	0.53	0.4	0.21	0.59	0.35	0.37	0.45	0.1	0.07	0.13	0.099584	0.076364	0.152746	-0.000416	0.006364	0.022746
Yellow	1	Control	0.79	0.13	0.53	0.88	0.18	0.59	0.54	0.53	0.55	0.24	0.06	0.16	0.245848	0.058396	0.152746	0.005848	-0.001604	-0.007254
Yellow	1	Control	0.44	0.3	0.72	0.51	0.35	0.8	0.45	0.41	0.32	0.14	0.11	0.2	0.136928	0.13476	0.207504	-0.003072	0.02476	0.007504
Yellow	1	Control	0.8	0.2	0.68	0.9	0.24	0.77	0.57	0.48	0.46	0.26	0.07	0.19	0.24896	0.08984	0.195976	-0.01104	0.01984	0.005976
Yellow	1	Control	0.46	0.16	0.31	0.53	0.19	0.39	0.51	0.47	0.46	0.15	0.05	0.09	0.143152	0.071872	0.089342	-0.006848	0.021872	-0.000658
Yellow	1	Control	0.42	0.15	0.37	0.53	0.22	0.4	0.59	0.52	0.54	0.13	0.05	0.1	0.130704	0.06738	0.106634	0.000704	0.01738	0.006634
Yellow	1	Control	0.52	0.27	0.41	0.57	0.31	0.49	0.56	0.45	0.41	0.15	0.1	0.12	0.161824	0.121284	0.118162	0.011824	0.021284	-0.001838
Yellow	1	Control	0.5	0.19	0.58	0.53	0.22	0.62	0.52	0.52	0.49	0.16	0.06	0.13	0.1556	0.085348	0.167156	-0.0044	0.025348	0.037156
Yellow	1	Control	0.39	0.25	0.53	0.57	0.3	0.63	0.46	0.48	0.49	0.15	0.09	0.13	0.121368	0.1123	0.152746	-0.028632	0.0223	0.022746
Yellow	1	Control	0.36	0.25	0.33	0.43	0.29	0.37	0.5	0.53	0.52	0.1	0.1	0.09	0.112032	0.1123	0.095106	0.012032	0.0123	0.005106
Yellow	2	Control	0.77	0.4	0.44	0.92	0.47	0.5	0.52	0.51	0.51	0.25	0.13	0.08	0.239624	0.17968	0.126808	-0.010376	0.04968	0.046808
Yellow	2	Control	0.38	0.32	0.33	0.45	0.42	0.43	0.56	0.61	0.55	0.11	0.09	0.1	0.118256	0.143744	0.095106	0.008256	0.053744	-0.004894
Yellow	2	Control	0.26	0.3	0.46	0.38	0.39	0.54	0.45	0.54	0.51	0.09	0.1	0.13	0.080912	0.13476	0.132572	-0.009088	0.03476	0.002572
Yellow	2	Control	0.81	0.39	0.67	0.83	0.61	0.75	0.56	0.53	0.65	0.25	0.18	0.17	0.252072	0.175188	0.193094	0.002072	-0.004812	0.023094
Yellow	2	Control	0.58	0.18	0.56	0.66	0.25	0.62	0.65	0.55	0.57	0.19	0.08	0.13	0.180496	0.080856	0.161392	-0.009504	0.000856	0.031392
Yellow	2	Control	0.42	0.23	0.6	0.48	0.32	0.69	0.51	0.59	0.49	0.13	0.08	0.16	0.130704	0.103316	0.17292	0.000704	0.023316	0.01292
Yellow	2	Control	0.55	0.35	0.58	0.69	0.37	0.67	0.51	0.55	0.6	0.19	0.14	0.17	0.17116	0.15722	0.167156	-0.01884	0.01722	-0.002844
Yellow	2	Control	0.3	0.12	0.36	0.38	0.14	0.42	0.58	0.5	0.6	0.11	0.04	0.01	0.09336	0.053904	0.103752	-0.01664	0.013904	0.093752
Yellow	2	Control	0.39	0.31	0.44	0.55	0.37	0.48	0.6	0.56	0.52	0.14	0.1	0.12	0.121368	0.139252	0.126808	-0.018632	0.039252	0.006808
Yellow	2	Control	0.5	0.18	0.46	0.64	0.22	0.51	0.6	0.53	0.56	0.17	0.06	0.13	0.1556	0.080856	0.132572	-0.0144	0.020856	0.002572
Yellow	3	Control	0.32	0.63	0.58	0.38	0.73	0.67	0.52	0.6	0.37	0.08	0.23	0.14	0.099584	0.282996	0.167156	0.019584	0.052996	0.027156
Yellow	3	Control	0.6	0.23	0.28	0.73	0.28	0.32	0.65	0.32	0.61	0.21	0.07	0.05	0.18672	0.103316	0.080696	-0.02328	0.033316	0.030696
Yellow	3	Control	0.52	0.2	0.4	0.62	0.3	0.47	0.61	0.55	0.58	0.22	0.08	0.1	0.161824	0.08984	0.11528	-0.058176	0.00984	0.01528
Yellow	3	Control	0.68	0.29	0.43	0.8	0.47	0.5	0.7	0.46	0.59	0.25	0.14	0.11	0.211616	0.130268	0.123926	-0.038384	-0.009732	0.013926
Yellow	3	Control	0.74	0.38	0.92	0.8	0.41	1.05	0.6	0.41	0.38	0.23	0.14	0.21	0.230288	0.170696	0.265144	0.000288	0.030696	0.055144
Yellow	3	Control	0.54	0.26	0.45	0.59	0.3	0.54	0.38	0.35	0.48	0.15	0.08	0.11	0.168048	0.116792	0.12969	0.018048	0.036792	0.01969
Yellow	3	Control	0.72	0.2	0.4	0.77	0.22	0.47	0.27	0.36	0.23	0.25	0.06	0.1	0.224064	0.08984	0.11528	-0.025936	0.02984	0.01528
Yellow	3	Control	0.71	0.26	0.37	0.82	0.34	0.5	0.5	0.47	0.44	0.21	0.09	0.1	0.220952	0.116792	0.106634	0.010952	0.026792	0.006634
Yellow	3	Control	0.45	0.19	0.4	0.52	0.25	0.48	0.46	0.53	0.36	0.13	0.06	0.1	0.14004	0.085348	0.11528	0.01004	0.025348	0.01528
Yellow	3	Control	0.65	0.16	0.48	0.8	0.23	0.58	0.46	0.23	0.3	0.21	0.08	0.12	0.20228	0.071872	0.138336	-0.00772	-0.008128	0.018336
Partially Decomposed	1	Control	0.34	0.3	0.54	0.44	0.3	0.54	0.41	0.45	0.41	0.14	0.08	0.11	0.094384	0.08181	0.115506	-0.045616	0.00181	0.005506
Partially Decomposed	1	Control	0.54	0.27	0.61	0.55	0.23	0.61	0.43	0.45	0.41	0.14	0.04	0.11	0.149904	0.073629	0.130479	0.009904	0.033629	0.020479
Partially Decomposed	1	Control	0.63	0.22	0.46	0.61	0.22	0.47	0.48	0.43	0.51	0.22	0.06	0.11	0.174888	0.059994	0.098394	-0.045112	-6e-06	-0.011606
Partially Decomposed	1	Control	0.3	0.28	0.44	0.39	0.24	0.45	0.47	0.36	0.39	0.12	0.07	0.1	0.08328	0.076356	0.094116	-0.03672	0.006356	-0.005884
Partially Decomposed	1	Control	0.31	0.29	0.37	0.32	0.29	0.38	0.39	0.45	0.53	0.09	0.07	0.09	0.086056	0.079083	0.079143	-0.003944	0.009083	-0.010857
Partially Decomposed	1	Control	0.45	0.24	0.41	0.47	0.24	0.41	0.46	0.55	0.46	0.15	0.05	0.1	0.12492	0.065448	0.087699	-0.02508	0.015448	-0.012301
Partially Decomposed	1	Control	0.33	0.41	0.58	0.39	0.4	0.59	0.41	0.49	0.44	0.11	0.08	0.14	0.091608	0.111807	0.124062	-0.018392	0.031807	-0.015938
Partially Decomposed	1	Control	0.49	0.27	0.46	0.5	0.27	0.46	0.46	0.47	0.46	0.11	0.07	0.1	0.136024	0.073629	0.098394	0.026024	0.003629	-0.001606
Partially Decomposed	1	Control	0.32	0.27	0.46	0.35	0.26	0.46	0.5	0.46	0.47	0.08	0.06	0.1	0.088832	0.073629	0.098394	0.008832	0.013629	-0.001606
Partially Decomposed	1	Control	0.31	0.31	0.63	0.33	0.28	0.65	0.46	0.46	0.5	0.08	0.06	0.13	0.086056	0.084537	0.134757	0.006056	0.024537	0.004757
Partially Decomposed	2	Control	0.59	0.2	0.29	0.64	0.21	0.28	0.46	0.46	0.43	0.19	0.06	0.07	0.163784	0.05454	0.062031	-0.026216	-0.00546	-0.007969
Partially Decomposed	2	Control	0.83	0.29	0.34	0.86	0.27	0.33	0.53	0.54	0.45	0.19	0.07	0.05	0.230408	0.079083	0.072726	0.040408	0.009083	0.022726
Partially Decomposed	2	Control	0.39	0.46	0.43	0.41	0.46	0.44	0.54	0.46	0.41	0.11	0.12	0.13	0.108264	0.125442	0.091977	-0.001736	0.005442	-0.038023
Partially Decomposed	2	Control	0.56	0.21	0.58	0.55	0.21	0.59	0.44	0.51	0.51	0.12	0.06	0.14	0.155456	0.057267	0.124062	0.035456	-0.002733	-0.015938
Partially Decomposed	2	Control	0.65	0.37	0.28	0.67	0.37	0.28	0.45	0.42	0.37	0.17	0.09	0.06	0.18044	0.100899	0.059892	0.01044	0.010899	-0.000108
Partially Decomposed	2	Control	0.67	0.33	0.96	0.68	0.33	0.96	0.39	0.39	0.35	0.17	0.09	0.16	0.185992	0.089991	0.205344	0.015992	-9e-06	0.045344
Partially Decomposed	2	Control	0.64	0.2	0.35	0.68	0.21	0.37	0.41	0.44	0.39	0.2	0.06	0.1	0.177664	0.05454	0.074865	-0.022336	-0.00546	-0.025135
Partially Decomposed	2	Control	0.65	0.3	0.8	0.68	0.29	0.79	0.4	0.39	0.41	0.2	0.07	0.18	0.18044	0.08181	0.17112	-0.01956	0.01181	-0.00888
Partially Decomposed	2	Control	0.66	0.26	0.59	0.66	0.24	0.6	0.44	0.4	0.48	0.15	0.06	0.1	0.183216	0.070902	0.126201	0.033216	0.010902	0.026201
Partially Decomposed	2	Control	0.65	0.32	0.61	0.67	0.33	0.63	0.53	0.4	0.49	0.15	0.07	0.15	0.18044	0.087264	0.130479	0.03044	0.017264	-0.019521
Partially Decomposed	3	Control	0.96	0.36	0.53	0.92	0.36	0.52	0.54	0.51	0.48	0.22	0.1	0.11	0.266496	0.098172	0.113367	0.046496	-0.001828	0.003367
Partially Decomposed	3	Control	0.58	0.51	0.56	0.62	0.5	0.55	0.52	0.56	0.5	0.17	0.14	0.11	0.161008	0.139077	0.119784	-0.008992	-0.000923	0.009784
Partially Decomposed	3	Control	0.66	0.56	0.58	0.67	0.46	0.57	0.54	0.58	0.56	0.17	0.14	0.09	0.183216	0.152712	0.124062	0.013216	0.012712	0.034062
Partially Decomposed	3	Control	0.38	0.37	0.5	0.38	0.35	0.5	0.52	0.55	0.6	0.1	0.09	0.09	0.105488	0.100899	0.10695	0.005488	0.010899	0.01695
Partially Decomposed	3	Control	0.65	0.33	0.51	0.68	0.33	0.52	0.52	0.48	0.45	0.16	0.09	0.09	0.18044	0.089991	0.109089	0.02044	-9e-06	0.019089
Partially Decomposed	3	Control	0.88	0.41	0.4	0.87	0.37	0.41	0.43	0.39	0.46	0.22	0.09	0.08	0.244288	0.111807	0.08556	0.024288	0.021807	0.00556
Partially Decomposed	3	Control	0.71	0.37	0.42	0.72	0.36	0.42	0.42	0.48	0.44	0.18	0.09	0.07	0.197096	0.100899	0.089838	0.017096	0.010899	0.019838
Partially Decomposed	3	Control	0.62	0.37	0.43	0.63	0.39	0.43	0.46	0.43	0.45	0.14	0.11	0.07	0.172112	0.100899	0.091977	0.032112	-0.009101	0.021977
Partially Decomposed	3	Control	0.75	0.28	0.28	0.77	0.29	0.29	0.46	0.43	0.48	0.21	0.08	0.06	0.2082	0.076356	0.059892	-0.0018	-0.003644	-0.000108
Partially Decomposed	3	Control	0.73	0.31	0.44	0.72	0.29	0.44	0.49	0.46	0.37	0.18	0.07	0.07	0.202648	0.084537	0.094116	0.022648	0.014537	0.024116

## Sheet: MangroveFeeding_Regression
Leaf Condition	Species	Wet Mass (g)	Weigh Boat (g)	Dry Mass w/ Boat (g)	Final Dry Mass (g)
Fresh	Red	0.63	0.34	0.52	0.18
Fresh	Red	0.45	0.54	0.76	0.22
Fresh	Red	0.49	0.56	0.72	0.16
Fresh	Red	0.25	0.61	0.79	0.18
Fresh	Red	0.21	0.72	0.82	0.1
Fresh	Red	0.88	0.49	0.56	0.07
Fresh	Red	1.03	0.6	0.88	0.28
Fresh	Red	0.9	0.6	0.93	0.33
Fresh	Red	0.43	0.49	0.74	0.25
Fresh	Red	0.58	0.59	0.72	0.13
Fresh	Red	0.71	0.49	0.68	0.19
Fresh	Red	0.46	0.56	0.8	0.24
Fresh	Red	0.96	0.55	0.7	0.15
Fresh	Red	0.91	0.53	0.86	0.33
Fresh	Red	0.52	0.55	0.84	0.29
Fresh	Red	0.67	0.67	0.84	0.17
Fresh	Red	0.41	0.59	0.83	0.24
Fresh	Red	0.6	0.46	0.6	0.14
Fresh	Red	0.58	0.44	0.62	0.18
Fresh	Red	0.3	0.54	0.65	0.11
Fresh	Black	0.36	0.85	1	0.15
Fresh	Black	0.34	0.91	1.06	0.15
Fresh	Black	0.21	1.04	1.13	0.09
Fresh	Black	0.19	0.96	1.04	0.08
Fresh	Black	0.33	0.74	0.87	0.13
Fresh	Black	0.35	0.64	0.75	0.11
Fresh	Black	0.44	0.66	0.88	0.22
Fresh	Black	0.41	0.64	0.83	0.19
Fresh	Black	0.35	0.56	0.71	0.15
Fresh	Black	0.41	0.46	0.63	0.17
Fresh	Black	0.43	0.73	0.92	0.19
Fresh	Black	0.31	0.74	0.85	0.11
Fresh	Black	0.35	0.55	0.7	0.15
Fresh	Black	0.19	0.68	0.76	0.08
Fresh	Black	0.44	0.7	0.89	0.19
Fresh	Black	0.5	0.51	0.7	0.19
Fresh	Black	0.38	0.51	0.67	0.16
Fresh	Black	0.31	0.57	0.7	0.13
Fresh	Black	0.32	0.6	0.72	0.12
Fresh	Black	0.29	0.65	0.77	0.12
Fresh	White	0.99	0.61	0.94	0.33
Fresh	White	0.8	0.57	0.86	0.29
Fresh	White	0.54	0.67	0.86	0.19
Fresh	White	0.99	0.56	0.91	0.35
Fresh	White	0.57	0.48	0.65	0.17
Fresh	White	0.99	0.46	0.83	0.37
Fresh	White	0.54	0.56	0.73	0.17
Fresh	White	0.88	0.47	0.73	0.26
Fresh	White	0.69	0.58	0.81	0.23
Fresh	White	0.62	0.56	0.73	0.17
Fresh	White	0.97	0.69	1	0.31
Fresh	White	0.58	0.59	0.77	0.18
Fresh	White	0.75	0.47	0.72	0.25
Fresh	White	0.66	0.54	0.77	0.23
Fresh	White	0.51	0.59	0.75	0.16
Fresh	White	1.2	0.62	1.03	0.41
Fresh	White	0.53	0.58	0.77	0.19
Fresh	White	0.55	0.63	0.82	0.19
Fresh	White	0.63	0.71	0.92	0.21
Fresh	White	0.86	0.71	0.99	0.28
Yellow	Red	0.3	0.51	0.6	0.09
Yellow	Red	0.66	0.61	0.79	0.18
Yellow	Red	0.94	0.56	0.87	0.31
Yellow	Red	0.59	0.49	0.66	0.17
Yellow	Red	0.27	0.51	0.58	0.07
Yellow	Red	0.53	0.63	0.79	0.16
Yellow	Red	0.49	0.52	0.65	0.13
Yellow	Red	0.68	0.61	0.83	0.22
Yellow	Red	0.71	0.51	0.73	0.22
Yellow	Red	0.52	0.57	0.73	0.16
Yellow	Red	0.44	0.5	0.7	0.2
Yellow	Red	0.43	0.45	0.58	0.13
Yellow	Red	0.37	0.58	0.7	0.12
Yellow	Red	0.59	0.48	0.68	0.2
Yellow	Red	0.17	0.34	0.39	0.05
Yellow	Red	0.66	0.58	0.78	0.2
Yellow	Red	0.74	0.64	0.86	0.22
Yellow	Red	0.64	0.54	0.74	0.2
Yellow	Red	0.28	0.64	0.73	0.09
Yellow	Red	0.54	0.58	0.74	0.16
Yellow	Black	0.22	0.56	0.65	0.09
Yellow	Black	0.12	0.57	0.6	0.03
Yellow	Black	0.21	0.56	0.66	0.1
Yellow	Black	0.24	0.59	0.7	0.11
Yellow	Black	0.26	0.55	0.66	0.11
Yellow	Black	0.1	0.48	0.53	0.05
Yellow	Black	0.42	0.62	0.82	0.2
Yellow	Black	0.27	0.52	0.66	0.14
Yellow	Black	0.18	0.5	0.62	0.12
Yellow	Black	0.27	0.53	0.63	0.1
Yellow	Black	0.17	0.49	0.58	0.09
Yellow	Black	0.23	0.55	0.64	0.09
Yellow	Black	0.11	0.48	0.51	0.03
Yellow	Black	0.07	0.53	0.56	0.03
Yellow	Black	0.51	0.49	0.7	0.21
Yellow	Black	0.31	0.49	0.64	0.15
Yellow	Black	0.26	0.48	0.6	0.12
Yellow	Black	0.22	0.47	0.55	0.08
Yellow	Black	0.3	0.47	0.6	0.13
Yellow	Black	0.17	0.48	0.6	0.12
Yellow	White	0.75	0.54	0.74	0.2
Yellow	White	0.449	0.5	0.64	0.14
Yellow	White	0.52	0.42	0.58	0.16
Yellow	White	0.34	0.55	0.65	0.1
Yellow	White	0.56	0.51	0.67	0.16
Yellow	White	0.28	0.45	0.52	0.07
Yellow	White	0.25	0.49	0.57	0.08
Yellow	White	0.44	0.44	0.56	0.12
Yellow	White	0.84	0.43	0.68	0.25
Yellow	White	0.51	0.49	0.64	0.15
Yellow	White	0.48	0.48	0.62	0.14
Yellow	White	0.46	0.51	0.64	0.13
Yellow	White	0.38	0.49	0.59	0.1
Yellow	White	1.06	0.53	0.85	0.32
Yellow	White	0.41	0.55	0.66	0.11
Yellow	White	0.54	0.56	0.7	0.14
Yellow	White	0.3	0.48	0.56	0.08
Yellow	White	0.36	0.56	0.66	0.1
Yellow	White	0.16	0.52	0.56	0.04
Yellow	White	0.24	0.53	0.61	0.08
Partially Decomposed	Red	0.64	0.61	0.81	0.2
Partially Decomposed	Red	0.61	0.49	0.67	0.18
Partially Decomposed	Red	0.33	0.54	0.65	0.11
Partially Decomposed	Red	0.36	0.48	0.63	0.15
Partially Decomposed	Red	0.18	0.63	0.68	0.05
Partially Decomposed	Red	0.35	0.48	0.58	0.1
Partially Decomposed	Red	0.83	0.49	0.73	0.24
Partially Decomposed	Red	0.96	0.65	0.88	0.23
Partially Decomposed	Red	0.68	0.54	0.72	0.18
Partially Decomposed	Red	0.41	0.59	0.7	0.11
Partially Decomposed	Red	0.96	0.55	0.82	0.27
Partially Decomposed	Red	0.46	0.57	0.7	0.13
Partially Decomposed	Red	0.19	0.59	0.66	0.07
Partially Decomposed	Red	0.49	0.63	0.77	0.14
Partially Decomposed	Red	0.56	0.58	0.76	0.18
Partially Decomposed	Red	0.63	0.48	0.64	0.16
Partially Decomposed	Red	0.54	0.46	0.61	0.15
Partially Decomposed	Red	0.46	0.43	0.54	0.11
Partially Decomposed	Red	0.85	0.53	0.74	0.21
Partially Decomposed	Red	0.2	0.52	0.6	0.08
Partially Decomposed	Black	0.2	0.5	0.55	0.05
Partially Decomposed	Black	0.2	0.65	0.7	0.05
Partially Decomposed	Black	0.45	0.6	0.71	0.11
Partially Decomposed	Black	0.18	0.6	0.65	0.05
Partially Decomposed	Black	0.11	0.6	0.63	0.03
Partially Decomposed	Black	0.33	0.55	0.65	0.1
Partially Decomposed	Black	0.18	0.63	0.68	0.05
Partially Decomposed	Black	0.36	0.67	0.76	0.09
Partially Decomposed	Black	0.16	0.54	0.59	0.05
Partially Decomposed	Black	0.35	0.5	0.59	0.09
Partially Decomposed	Black	0.23	0.55	0.61	0.06
Partially Decomposed	Black	0.32	0.53	0.61	0.08
Partially Decomposed	Black	0.25	0.64	0.7	0.06
Partially Decomposed	Black	0.66	0.49	0.66	0.17
Partially Decomposed	Black	0.15	0.49	0.53	0.04
Partially Decomposed	Black	0.44	0.6	0.73	0.13
Partially Decomposed	Black	0.32	0.45	0.55	0.1
Partially Decomposed	Black	0.41	0.54	0.65	0.11
Partially Decomposed	Black	0.7	0.49	0.7	0.21
Partially Decomposed	Black	0.28	0.56	0.63	0.07
Partially Decomposed	White	0.54	0.49	0.62	0.13
Partially Decomposed	White	0.28	0.5	0.56	0.06
Partially Decomposed	White	0.31	0.44	0.51	0.07
Partially Decomposed	White	0.41	0.42	0.52	0.1
Partially Decomposed	White	0.61	0.48	0.63	0.15
Partially Decomposed	White	0.74	0.53	0.66	0.13
Partially Decomposed	White	0.9	0.45	0.67	0.22
Partially Decomposed	White	0.2	0.48	0.53	0.05
Partially Decomposed	White	0.48	0.43	0.56	0.13
Partially Decomposed	White	0.3	0.48	0.55	0.07
Partially Decomposed	White	0.44	0.45	0.55	0.1
Partially Decomposed	White	0.55	0.57	0.71	0.14
Partially Decomposed	White	0.38	0.54	0.63	0.09
Partially Decomposed	White	0.62	0.49	0.62	0.13
Partially Decomposed	White	0.67	0.47	0.61	0.14
Partially Decomposed	White	0.62	0.45	0.55	0.1
Partially Decomposed	White	0.95	0.47	0.65	0.18
Partially Decomposed	White	0.5	0.39	0.48	0.09
Partially Decomposed	White	0.6	0.48	0.59	0.11
Partially Decomposed	White	0.5	0.48	0.59	0.11

## Sheet: CNStableIsotopesRaw
Site	Species	Condition	d15N	d13C	%N	%C
1D	Aphids	live	2.92635	-28.5538	9.66783	46.9867
1D	Ants	live	6.16112	-15.4835	11.2925	46.647
1D	Aratus pisonii	live	6.1	-21.2	12.6	40.3
1D	Aratus pisonii	live	5.7	-22	12.1	41.4
1D	Armases (female)	live	6.15331	-17.7153	10.6521	36.3322
1D	Armases (female)	live	6.66246	-17.4446	12.1001	41.1985
1D	Armases (female)	live	5.85754	-15.6295	11.3246	37.9769
1D	Armases (female)	live	6.84754	-18.0396	11.9387	38.9971
1D	Armases (male)	live	7.24873	-14.6582	11.8741	40.3504
1D	Armases (male)	live	6.87331	-15.6855	11.9631	40.4727
1D	Avicennia germinans	detrital	4.33744	-26.6077	0.862172	45.7845
1D	Chenopodium album	fresh	6.71293	-27.6265	5.28141	40.8106
1D	Cockroach	live	0.771103	-15.9861	10.9576	44.247
1D	Distichlis spicata	fresh	1.92761	-14.3715	2.17798	41.194
1D	Distichlis spicata	detrital	2.10396	-13.1463	1.06496	42.0382
1D	Flies	live	6.7343	-25.3747	10.5532	43.9551
1D	Halodule spp.	detrital	2.3316	-8.77587	2.2318	35.9668
1D	Halodule spp.	detrital	2	-8.6	2	36.1
1D	Isopods	live	4.93236	-10.8175	7.09845	32.4239
1D	Iva frutescens	fresh	1.88067	-27.145	3.1304	38.5706
1D	Laguncularia racemosa	detrital	3.25574	-27.6911	0.321629	41.4948
1D	Leafhoppers	live	0.450345	-23.5663	10.5334	47.6767
1D	Melampus coffeus	live	2.4	-19.1	8.2	36.2
1D	Melampus coffeus	live	2.94105	-19.2813	8.42271	36.4328
1D	Palm spp.	detrital	-2.60616	-29.0765	0.717808	46.1972
1D	Palm spp.	detrital	-2.60616	-29.0765	0.717808	46.1972
1D	Palm spp.	detrital	-2.5	-30	0.6	47.1
1D	Physalis angustifolia	fresh	1.70975	-28.1831	2.32477	43.6521
1D	Rhizophora mangle	detrital	2.11222	-27.4904	0.415948	45.2699
1D	Spiders	live	4.77403	-19.9595	10.9372	46.8611
1D	Stenotaphrum secundatum	fresh	3.62529	-14.0888	3.01112	42.6277
1D	Stenotaphrum secundatum	detrital	1.33977	-14.0734	1.51824	43.9643
1D	Thalassia spp.	detrital	2.11494	-11.2997	1.82321	37.2901
1D	Uca spp.	live	5.94754	-15.2657	11.2024	37.8931
1D	Uca spp.	live	6.27728	-17.7342	12.2415	40.4235
1D	Uca spp.	live	6.26654	-13.5459	11.8011	41.2165
1N	Aphids	live	-1.72824	-31.3409	3.84453	56.7468
1N	Aratus pisonii	live	2.1	-24	11.7	39.9
1N	Aratus pisonii	live	1.97121	-24.1176	11.8704	40.4485
1N	Armases (female)	live	3.17639	-22.2528	11.7394	39.8212
1N	Armases (female)	live	4.22661	-23.3869	11.5423	39.4322
1N	Armases (female)	live	4.08744	-23.7883	11.4239	39.754
1N	Armases (male)	live	3.37282	-24.2089	12.4736	42.5646
1N	Armases (male)	live	3.511	-24.3059	12.275	40.8631
1N	Armases (male)	live	2.83488	-24.2252	11.6675	39.9495
1N	Avicennia germinans	detrital	3.99147	-28.7437	0.913859	44.7172
1N	Baccharis angustifolia	fresh	-0.608476	-30.65	2.28261	31.298
1N	Baccharis halimifolia	live	-1.57564	-30.9067	2.04748	47.8618
1N	Borrichia frutescens	fresh	-1.61107	-30.8295	2.29814	36.6674
1N	Cockroach	live	1.25363	-24.932	10.2584	45.5593
1N	Flies	live	3.54456	-22.0809	10.578	46.3685
1N	Iva frutescens	fresh	0.318163	-29.2753	2.78459	35.9493
1N	Laguncularia racemosa	detrital	-1.42885	-28.3414	0.287225	41.4873
1N	Leafhoppers	live	1.69188	-17.7318	9.67758	48.9687
1N	Melampus coffeus	live	2	-20	7.29	38
1N	Melampus coffeus	live	2.1	-19.8	7.2	38.1586
1N	Myrica cerifera	fresh	-1.37669	-30.9993	1.73401	48.4867
1N	Palm spp.	detrital	-0.440599	-29.0833	0.877131	39.656
1N	Quercus spp.	live	-1.7	-31.7753	1.27836	50.1379
1N	Quercus spp.	detrital	-1.46492	-31.0784	1.34329	48.8151
1N	Rhizophora mangle	detrital	-0.224368	-28.4359	0.728604	41.0025
1N	Samolus ebracteatus	fresh	-1.14253	-28.4986	1.18732	30.3817
1N	Solidago sempervirens	fresh	-1.08407	-30.9115	2.52731	43.4041
1N	Spiders	live	2.75098	-24.2636	10.4184	44.6943
1N	Stenotaphrum secundatum	fresh	-0.607063	-13.3296	1.26782	40.3451
1N	Stenotaphrum secundatum	detrital	-2.70135	-14.7989	0.988179	42.5455
1N	Thalassia spp.	detrital	2.2	-11.4	1.6	37.4
1N	Thalassia spp.	detrital	2.3	-11.8	1.8	37
1N	Uca spp.	live	2.16665	-25.6743	10.9472	37.1985
1N	Uca spp.	live	2.19231	-22.8242	11.8963	40.3873
1N	Uca spp.	live	2.77072	-24.8235	11.8561	40.4226
2D	Aratus pisonii	live	5.90837	-21.2714	12.7656	41.503
2D	Aratus pisonii	live	6.56432	-21.8942	13.2843	43.143
2D	Aratus pisonii	live	6.43586	-21.7431	12.0276	40.4642
2D	Armases (female)	live	7.28548	-19.6772	12.8677	42.2751
2D	Armases (female)	live	7.51418	-19.1834	12.2674	39.8576
2D	Armases (female)	live	7.40421	-20.6803	12.3367	40.258
2D	Avicennia germinans	detrital	5.27963	-27.2015	0.948326	46.9112
2D	Borrichia frutescens	fresh	0.464811	-28.7607	2.34588	37.0368
2D	Dragonfly	live	9.61342	-22.75	12.4326	46.4829
2D	Flies	live	7.85384	-16.8711	10.2966	49.0717
2D	Grasshopper	live	2.1167	-13.0937	10.9321	45.4403
2D	Halodule spp.	detrital	4	-16	1.9	41
2D	Halodule spp.	detrital	4.2344	-16.8588	2.17446	41.6616
2D	Iva frutescens	fresh	1.65983	-28.667	2.52628	38.4611
2D	Laguncularia racemosa	detrital	4.03794	-28.5909	0.731593	47.1508
2D	Leafhoppers	live	3.11815	-17.7693	9.60819	51.6231
2D	Limonium carolinianum	fresh	1.85303	-26.0823	2.82548	39.5089
2D	Littoraria angulifera	live	5.15218	-19.8293	9.67749	39.0003
2D	Melampus coffeus	live	3.65731	-18.9957	7.8027	34.8534
2D	Moth	live	7.40421	-15.2221	6.07385	62.1344
2D	Palm spp.	detrital	-2.4	-28.9	0.6	45.9
2D	Palm spp.	detrital	-2.5	-28.2	0.5	45.6
2D	Rhizophora mangle	detrital	3.89575	-28.4816	0.656904	46.2929
2D	Spartina alterniflora	fresh	3.75574	-13.6984	1.03542	42.5317
2D	Spiders	live	6.8232	-19.6628	11.0002	48.3454
2D	Stenotaphrum secundatum	fresh	1.72496	-13.7336	1.60675	39.6304
2D	Stenotaphrum secundatum	fresh	0.61351	-13.637	0.989057	40.3838
2D	Uca spp.	live	5.23198	-20.7939	13.0601	43.0437
2D	Uca spp.	live	5.34682	-20.0238	12.8103	42.3854
2D	Uca spp.	live	5.23393	-20.8921	11.8618	39.7982
2D	Uca spp.	live	5.35558	-20.2452	12.0238	40.9961
2D	Uca spp.	live	4.89427	-20.5667	12.8626	42.9915
2D	Uca spp.	live	5.24853	-20.4868	12.789	43.2488
2N	Amphipods	live	0.321621	-23.8003	6.96019	35.3926
2N	Ants	live	1.81271	-21.5699	10.7261	45.6166
2N	Aratus pisonii	live	5	-24.7	13.2	43.33
2N	Aratus pisonii	live	5.03813	-24.1483	13.4845	43.7044
2N	Armases cinereum (female)	live	4.81116	-20.926	12.8996	42.5437
2N	Armases cinereum (female)	live	5.18251	-21.8995	12.845	41.6269
2N	Armases cinereum (male)	live	4.21873	-22.4942	12.8399	42.8384
2N	Armases cinereum (male)	live	4.54555	-21.4002	13.178	43.3254
2N	Avicennia germinans	detrital	5.42589	-27.2973	1.19831	55.675
2N	Bees	live	1.76425	-25.6288	11.3003	48.5866
2N	Borrichia frutescens	live	3.64562	-29.2012	1.85031	40.6393
2N	Centipede	live	3.04838	-23.6943	12.0985	45.8308
2N	Cockroach	live	1.5	-26.1011	11.2201	49.272
2N	Distichlis spicata	live	5.20764	-14.1317	1.39016	47.3313
2N	Dragonflies	live	5.34396	-19.5582	12.4228	46.9468
2N	Iva frutescens	live	5.02208	-29.3296	3.0698	40.7069
2N	Juncus roemarianus	live	4.76246	-28.4415	1.10049	46.2996
2N	Laguncularia racemosa	detrital	4.42427	-29.1432	0.581104	46.3226
2N	Leaf hoppers	live	3.36931	-18.7235	8.87426	52.9272
2N	Melampus coffeus	live	2.1	-20.1	7.3	39
2N	Melampus coffeus	live	2.02182	-19.9052	7.12787	38.1586
2N	Millipede	live	3	-22.9984	11.4874	46.7322
2N	Palm spp.	detrital	-2.2	-28.9	0.3	44.9
2N	Pinus elliotti	detrital	-3.98098	-26.1111	0.19772	53.8665
2N	Pinus elliotti	live	-3.07184	-27.3686	0.234572	50.8669
2N	Pteridium spp.	live	-0.0960991	-31.6178	1.55961	48.2712
2N	Quercus spp.	live	-1.80316	-31.9549	1.27836	50.1379
2N	Rhizophora mangle	detrital	3.5248	-28.7459	1.10314	51.4715
2N	Sabal palmetto	live	1.02598	-27.1066	0.713852	51.3465
2N	Serenoa repens	live	1.7978	-30.9743	0.973518	47.6277
2N	Spiders	live	3.95351	-23.3078	11.3956	46.4112
2N	Stenotaphrum secundatum	live	1.39474	-13.8475	0.957774	43.0041
2N	Thalassia spp.	detrital	2	-11	1.4	36.8
2N	Thalassia spp.	detrital	2.1	-12	1.9	37
2N	Uca spp.	live	5	-21.9	13.2	43.3
2N	Uca spp.	live	5.29609	-22.0258	13.58	43.57
3D	Aphids	live	2.42922	-28.6274	9.66783	46.8666
3D	Aratus pisonii	live	5.99934	-21.3604	12.296	41.062
3D	Aratus pisonii	live	5.49887	-21.3354	12.297	42.8601
3D	Aratus pisonii	live	6.69423	-20.9747	12.4798	41.6477
3D	Armases (female)	live	7.15588	-17.6577	12.0393	40.2705
3D	Armases (female)	live	6.73744	-18.3599	11.1969	38.5799
3D	Armases (female)	live	6.2711	-20.6543	12.0402	40.2882
3D	Armases (male)	live	6.88314	-18.3927	12.9388	43.8256
3D	Armases (male)	live	6.83827	-19.6615	10.8637	37.4135
3D	Armases (male)	live	7.40617	-18.1406	12.482	42.4883
3D	Avicennia germinans	detrital	7.1421	-29.136	1.43189	48.9739
3D	Baccharis halimifolia	fresh	1.72469	-27.6337	2.02564	46.5064
3D	Borrichia frutescens	fresh	3.2747	-28.7231	2.49719	38.7151
3D	Distichlis spicata	fresh	3.77484	-13.773	2.08491	42.6959
3D	Distichlis spicata	detrital	10.118	-13.4372	1.60701	42.1728
3D	Dragonflies	live	7.23643	-24.6139	10.0792	48.9629
3D	Flies	live	4.70076	-26.4918	9.25986	44.6253
3D	Halodule spp.	detrital	5.03705	-11.11	1.61778	36.1543
3D	Isopods	live	4.40721	-18.2676	6.65907	39.9627
3D	Laguncularia racemosa	detrital	4.03994	-27.7167	0.350377	44.2083
3D	Leafhoppers	live	4.19547	-19.0266	9.33396	49.7681
3D	Littoraria angulifera	live	0.662159	-22.9968	7.46052	35.8646
3D	Melampus coffeus	live	2.97105	-21.0295	7.95895	38.3343
3D	Palm spp.	detrital	-2.2	-28.9	0.3	44.9
3D	Poacea spp.	fresh	3.02385	-14.5471	1.75598	45.0534
3D	Poacea spp.	fresh	2.56979	-14.7434	0.871992	44.1823
3D	Diptera	live	6.78075	-24.9622	10.6691	46.9812
3D	Rhizophora mangle	detrital	3.40422	-27.3985	0.449193	48.4881
3D	Serenoa repens	detrital	1	-31	0.98	47.2
3D	Spiders	live	5.85221	-22.4841	10.7522	45.5691
3D	Thalassia spp.	detrital	3.74889	-12.6153	2.01919	35.3726
3D	Uca spp.	live	7.16776	-19.3518	13.7555	44.3014
3D	Uca spp.	live	6.3721	-18.2474	12.8579	42.2173
3D	Uca spp.	live	6.53875	-16.3003	10.6252	40.1873
3D	Uca spp.	live	7.01098	-17.5394	12.5103	43.1166
3D	Uca spp.	live	5.78877	-16.0184	12.2888	41.7412
3N	Amilax auriculata	fresh	-0.0835023	-28.0398	2.26339	45.1063
3N	Ants	live	0.586529	-24.8073	10.1117	45.4216
3N	Aphids	live	0.969683	-27.3782	6.10186	48.3198
3N	Aratus pisonii	live	1.33661	-25.1954	12.4435	41.5606
3N	Aratus pisonii	live	1.61347	-25.9369	11.4162	38.4606
3N	Aratus pisonii	live	2.15758	-24.6177	12.0917	41.1448
3N	Armases (female)	live	0.727027	-24.4367	11.9144	40.272
3N	Armases (female)	live	1.7312	-25.5217	12.0149	40.8034
3N	Armases (female)	live	3.84662	-22.0511	12.4627	41.3729
3N	Armases (male)	live	1.80054	-24.8081	12.3867	40.8101
3N	Armases (male)	live	3.77399	-23.3733	12.0513	41.2842
3N	Armases (male)	live	4.38528	-23.1803	12.2	40.294
3N	Avicennia germinans	detrital	3.38311	-28.4625	0.580359	46.2827
3N	Baccharis halimifolia	fresh	0.694475	-28.6206	2.33283	48.0035
3N	Beetles	live	2.33739	-28.5466	8.5644	49.9116
3N	Halodule spp.	detrital	2	-8.7	1.4	36.8
3N	Halodule spp.	detrital	2.2	-9	1.9	36.2
3N	Iva frutescens	fresh	1.76949	-28.5503	2.73367	35.7951
3N	Laguncularia racemosa	detrital	-1.00167	-28.3366	0.321357	45.8704
3N	Leafhoppers	live	0.0744715	-26.6955	9.23976	48.4097
3N	Melampus coffeus	live	1.9	-19	7.1	37.9
3N	Melampus coffeus	live	2	-19.3	6.9	36.88
3N	Moth	live	2.18038	-25.2675	11.0404	44.3023
3N	Nephrolepis biserrata	fresh	-0.867477	-25.7233	1.3535	46.6707
3N	Palm spp.	detrital	-0.564152	-27.581	0.956544	40.9306
3N	Palm spp.	detrital	-0.9	-27.9	1.3	41
3N	Quercus spp.	fresh	-4.38138	-27.5185	1.5126	48.1685
3N	Quercus spp.	detrital	-4.20313	-29.5714	0.750731	47.759
3N	Rhizophora mangle	detrital	1.22299	-29.3127	0.699333	43.4151
3N	Spiders	live	2.19826	-24.9995	10.8698	44.2537
3N	Stenotaphrum secundatum	fresh	-2.69994	-13.6256	1.2194	43.1434
3N	Stenotaphrum secundatum	detrital	-4.80667	-13.1805	0.373551	42.097
3N	Uca spp.	live	1.7109	-25.4046	12.1384	40.2345
3N	Uca spp.	live	2.09912	-25.1185	12.3838	40.7864
3N	Uca spp.	live	1.5552	-25.3671	12.2822	40.5596
3N	Vitis rotundifolia	fresh	-3.79457	-31.4828	2.02296	43.3676

## Sheet: Trophic Position
Site	Species	d15N	Trophic Level
1D	Armases (female)	6.15331	2.66977
1D	Armases (female)	6.66246	2.76768
1D	Armases (female)	5.85754	2.61289
1D	Armases (female)	6.84754	2.80327
1D	Armases (male)	7.24873	2.88042
1D	Armases (male)	6.87331	2.80823
1D	Melampus coffeus	2.4	2
1D	Melampus coffeus	2.94105	2
1N	Armases (female)	3.17639	2.21661
1N	Armases (female)	4.22661	2.41858
1N	Armases (female)	4.08744	2.39181
1N	Armases (male)	3.37282	2.25439
1N	Armases (male)	3.511	2.28096
1N	Armases (male)	2.83488	2.15094
1N	Melampus coffeus	2	2
1N	Melampus coffeus	2.1	2
2D	Armases (female)	7.28548	2.69772
2D	Armases (female)	7.51418	2.74171
2D	Armases (female)	7.40421	2.72056
2D	Melampus coffeus	3.65731
2N	Armases (female)	4.81116	2.52889
2N	Armases (female)	5.18251	2.60031
2N	Armases (male)	4.21873	2.41496
2N	Armases (male)	4.54555	2.47781
2N	Melampus coffeus	2.1	2
2N	Melampus coffeus	2.02182	2
3D	Armases (female)	7.15588	2.80478
3D	Armases (female)	6.73744	2.72431
3D	Armases (female)	6.2711	2.63463
3D	Armases (male)	6.88314	2.75233
3D	Armases (male)	6.83827	2.7437
3D	Armases (male)	7.40617	2.85291
3D	Melampus coffeus	2.97105	2
3N	Armases (female)	0.727027	1.76481
3N	Armases (female)	1.7312	1.95792
3N	Armases (female)	3.84662	2.36474
3N	Armases (male)	1.80054	1.97126
3N	Armases (male)	3.77399	2.35077
3N	Armases (male)	4.38528	2.46832
3N	Melampus coffeus	1.9	2
3N	Melampus coffeus	2	2

## Sheet: CNisotopegroupsDisturbed
	Site	Meand13C	SDd13C	Meand15N	SDd15N	Concd15N	Concd13C	n
Herbiv. Arthropods	1	-26.06	3.5267	1.68835	1.7508	10.1006	47.3317	2
Secondary Arthropods	1	-17.5243	5.45597	4.67458	2.33269	10.1678	42.8268	3
Uca spp.	1	-15.5153	2.10526	6.16379	0.187352	11.7483	39.8443	3
Aratus pisonii	1	-21.6	0.565685	5.9	0.282843	12.35	40.85	2
Gastropods	1	-19.1906	0.128178	2.67052	0.382579	8.31136	36.3164	2
Mangrove Leaves	1	-27.2631	0.576392	3.23513	1.11275	0.53325	44.1831	3
Detrital Seagrass	1	-10.0378	1.78462	2.22327	0.153205	2.01834	36.4523	2
High Intertidal Plants	1	-27.6515	0.519499	3.43445	2.84053	3.57886	41.0111	3
Upland Grasses	1	-13.92	0.533722	2.24916	0.973859	1.94307	42.456	4
Upland Detritus	1	-29.5383	0.653007	-2.55308	0.075067	0.678539	46.4981	2
Herbiv. Arthropods	2	-15.3617	2.34092	4.21302	2.80865	8.87138	53.066	3
Secondary Arthropods	2	-19.7613	2.94069	8.09682	1.41089	11.2432	47.9666	3
Uca spp.	2	-20.5014	0.327548	5.21852	0.168346	12.5679	42.0773	6
Aratus pisonii	2	-21.6362	0.324875	6.30285	0.347615	12.6925	41.7034	3
Gastropods	2	-19.4125	0.589482	4.40474	1.05703	8.74009	36.9268	2
Mangrove Leaves	2	-28.0914	0.772577	4.40444	0.761266	0.778941	46.785	3
Detrital Seagrass	2	-16.4294	0.607267	4.1172	0.165744	2.03723	41.3308	2
High Intertidal Plants	2	-27.8367	1.52004	1.32589	0.75195	2.56588	38.3356	3
Upland Grasses	2	-13.6896	0.0488935	2.0314	1.59337	1.21041	40.8486	3
Upland Detritus	2	-28.55	0.494975	-2.45	0.0707107	0.55	45.75	2
Herbiv. Arthropods	3	-23.827	6.78881	3.31234	1.24893	9.50089	48.3174	2
Secondary Arthropods	3	-23.3639	1.688	5.79547	1.24258	9.48387	45.2202	5
Uca spp.	3	-17.4914	1.38051	6.57567	0.548196	12.4075	42.3128	5
Aratus pisonii	3	-21.2235	0.215863	6.06415	0.60031	12.3576	41.8566	3
Gastropods	3	-22.0132	1.39109	1.8166	1.63263	7.70973	37.0994	2
Mangrove Leaves	3	-28.0837	0.925117	4.86209	1.99997	0.743818	47.2234	3
Detrital Seagrass	3	-11.8627	1.06438	4.39297	0.910861	1.81848	35.7634	2
High Intertidal Plants	3	-28.1784	0.770328	2.49969	1.09603	1.7877	43.6143	2
Upland Grasses	3	-13.6051	0.237449	6.94644	4.48531	1.84596	42.4344	2
Upland Detritus	3	-29.95	1.48492	-0.6	2.26274	0.64	46.05	2

## Sheet: CNisotopegroupsNatural
	Site	Meand13C	SDd13C	Meand15N	SDd15N	Concd15N	Concd13C	n
Herbiv. Arthropods	1	-24.5363	9.62306	1.71006	0.0257104	6.76106	52.8577	2
Secondary Arthropods	1	-23.7588	1.49106	2.51639	1.16334	10.4183	45.5407	3
Uca spp.	1	-24.4406	1.46311	2.37656	0.341594	11.5665	39.3362	3
Aratus pisonii	1	-24.0588	0.0831909	2.03561	0.0910674	11.7852	40.1742	2
Gastropods	1	-19.9	0.141421	2.05	0.0707107	7.245	38.0793	2
Mangrove Leaves	1	-28.507	0.21036	0.779418	2.84616	0.643229	42.4023	3
Detrital Seagrass	1	-11.6	0.282843	2.25	0.0707107	1.7	37.2	2
High Intertidal Plants	1	-30.5146	0.700845	-0.91222	0.800649	2.38803	39.0361	5
Upland Grasses	1	-18.8757	8.36601	-1.48365	1.08801	1.14777	37.7574	3
Upland Detritus	1	-30.0808	1.41078	-0.95276	0.724306	1.11021	44.2355	2
Upland Forbs	1	-31.0388	0.0559399	-1.42081	0.0623885	1.50619	49.3123	2
Herbiv. Arthropods	2	-22.1762	4.88279	2.56678	1.13495	10.0873	50.7569	2
Secondary Arthropods	2	-23.0043	2.02999	2.71145	1.66614	10.9015	45.1718	7
Uca spp.	2	-21.9629	0.0889495	5.14805	0.209369	13.39	43.435	2
Aratus pisonii	2	-24.4241	0.390124	5.01906	0.0269615	13.3423	43.5172	2
Gastropods	2	-20.0026	0.137721	2.06091	0.0552789	7.21394	38.5793	2
Mangrove Leaves	2	-28.3955	0.971535	4.45832	0.951007	0.96085	51.1564	3
Detrital Seagrass	2	-11.5	0.707107	2.05	0.0707107	1.65	36.9	2
High Intertidal Plants	2	-29.2654	0.0908038	4.33385	0.973305	2.46006	40.6731	2
Upland Grasses	2	-18.8069	8.345	3.78828	2.08479	1.14948	45.545	3
Upland Detritus	2	-27.8902	2.12627	-1.05726	2.8924	0.24886	49.3833	4
Upland Forbs	2	-31.7863	0.238369	-0.949629	1.20707	0.951983	49.65	2
Herbiv. Arthropods	3	-26.9719	1.36945	1.39048	1.0692	8.79402	47.0106	4
Secondary Arthropods	3	-24.9034	0.135907	1.39239	1.13967	9.8486	46.529	2
Uca spp.	3	-25.2967	0.155455	1.78841	0.28012	12.2681	40.5268	3
Aratus pisonii	3	-25.25	0.661247	1.70255	0.417671	11.9838	40.3886	3
Gastropods	3	-19.15	0.212132	1.95	0.0707107	7	37.39	2
Mangrove Leaves	3	-28.7039	0.530988	1.20148	2.19247	0.533683	45.1894	3
Detrital Seagrass	3	-8.85	0.212132	2.1	0.141421	1.65	36.5	2
High Intertidal Plants	3	-28.5855	0.0496986	1.23198	0.760152	2.53325	41.8993	2
Upland Grasses	3	-13.4031	0.314758	-3.75331	1.48968	0.796474	42.6202	2
Upland Detritus	3	-27.7405	0.225567	-0.732076	0.23748	1.00243	43.2299	2
Upland Forbs	3	-28.2415	2.947	-3.01447	1.88236	1.78811	45.8283	3
